# Supplementary material for: Transcriptomic responses to drought stress among natural populations provide insights into local adaptation of weeping forsythia
Source: BMC Plant Biol. 2021 Jun 15;21:273. doi: 10.1186/s12870-021-03075-6 (PMC8204298; doi:10.1186/s12870-021-03075-6)
Supplement: Supplementary file 1 — Additional file 1. Summary of sequence data from 24 samples. [file 12870_2021_3075_MOESM1_ESM.xlsx]

## Sheet: Sheet1
Additional file 1 Summary of sequence data from 24 samples.
SampleID	Clean reads	GC(%)	Q30(%)	Mapped Reads	Uniq Mapped Reads
HBWZ20-1	45232916	0.4604	0.9392	42,006,596 (92.87%)	38,259,256 (84.58%)
HBWZ20-2	63457066	0.4462	0.9405	58,850,958 (92.74%)	56,826,590 (89.55%)
HBWZ20-3	65478120	0.4445	0.9299	59,976,939 (91.60%)	58,135,169 (88.79%)
HBWZ80-1	50147278	0.4416	0.9259	46,125,792 (91.98%)	44,812,457 (89.36%)
HBWZ80-2	43409484	0.45	0.9286	40,026,953 (92.21%)	38,947,124 (89.72%)
HBWZ80-3	52580710	0.4484	0.9274	48,295,786 (91.85%)	46,901,531 (89.20%)
SXHM20-1	67717752	0.4432	0.9377	62,657,137 (92.53%)	60,694,868 (89.63%)
SXHM20-2	71430446	0.4434	0.9401	65,842,199 (92.18%)	63,949,940 (89.53%)
SXHM20-3	57214128	0.4449	0.9367	53,035,802 (92.70%)	51,618,799 (90.22%)
SXHM80-1	57143988	0.4505	0.9212	52,631,414 (92.10%)	49,792,130 (87.13%)
SXHM80-2	58185176	0.4486	0.9255	53,721,732 (92.33%)	52,282,450 (89.86%)
SXHM80-3	43247286	0.4481	0.929	40,003,725 (92.50%)	38,923,104 (90.00%)
SXLJ20-1	49789730	0.4411	0.9327	45,892,161 (92.17%)	44,502,326 (89.38%)
SXLJ20-2	51965550	0.4399	0.9311	47,878,530 (92.14%)	46,409,043 (89.31%)
SXLJ20-3	51667932	0.442	0.9299	47,878,096 (92.67%)	46,501,491 (90.00%)
SXLJ80-1	69970546	0.4445	0.9357	64,408,154 (92.05%)	62,399,005 (89.18%)
SXLJ80-2	71165094	0.4454	0.9385	65,891,149 (92.59%)	64,010,307 (89.95%)
SXLJ80-3	44909746	0.4449	0.9403	41,524,676 (92.46%)	40,306,366 (89.75%)
SXWL20-1	59772280	0.4431	0.9276	54,514,637 (91.20%)	52,911,130 (88.52%)
SXWL20-2	74646176	0.4411	0.9332	69,104,119 (92.58%)	67,137,778 (89.94%)
SXWL20-3	80346846	0.4399	0.939	74,590,353 (92.84%)	72,156,382 (89.81%)
SXWL80-1	44958904	0.4442	0.9245	39,956,387 (88.87%)	38,717,468 (86.12%)
SXWL80-2	50456294	0.4478	0.9289	46,737,574 (92.63%)	45,363,996 (89.91%)
SXWL80-3	47737550	0.4491	0.9224	44,039,985 (92.25%)	42,694,087 (89.44%)
