# Supplementary material for: Transcriptomic responses to drought stress among natural populations provide insights into local adaptation of weeping forsythia
Source: BMC Plant Biol. 2021 Jun 15;21:273. doi: 10.1186/s12870-021-03075-6 (PMC8204298; doi:10.1186/s12870-021-03075-6)
Supplement: Supplementary file 2 — Additional file 2. The annotated information of all genes. [file 12870_2021_3075_MOESM2_ESM.xlsx]

## Sheet: Sheet1
Addtional file 2 The annotated information of all genes
#GeneID	COG_class	COG_class_annotation	GO_annotation	KEGG_annotation	KEGG_pathway_annotation	KOG_class	KOG_class_annotation	Pfam_annotation	Swiss-Prot_annotation	eggNOG_class	eggNOG_class_annotation	NR_annotation
EVM0026396	--	--	--	--	--	--	--	--	--	--	--	classical arabinogalactan protein 4-like [Olea europaea var. sylvestris]
EVM0020180	[O]	Posttranslational modification, protein turnover, chaperones	Molecular Function: nucleotide binding (GO:0000166);;	K09493|3.86515e-35|sind:105170887|K09493 T-complex protein 1 subunit alpha | (RefSeq) T-complex protein 1 subunit alpha	--	[O]	Posttranslational modification, protein turnover, chaperones	TCP-1/cpn60 chaperonin family	T-complex protein 1 subunit alpha OS=Arabidopsis thaliana OX=3702 GN=CCT1 PE=1 SV=1	O	Posttranslational modification, protein turnover, chaperones	T-complex protein 1 subunit alpha [Ananas comosus]
Forsythia_suspensa_newGene_15270	--	--	--	--	--	--	--	--	Succinate dehydrogenase subunit 7B, mitochondrial OS=Arabidopsis thaliana OX=3702 GN=SDH7B PE=1 SV=1	S	Function unknown	succinate dehydrogenase subunit 7B, mitochondrial-like isoform X2 [Olea europaea var. sylvestris]
EVM0032842	--	--	--	--	--	[P]	Inorganic ion transport and metabolism	--	SPX domain-containing protein 4 OS=Arabidopsis thaliana OX=3702 GN=SPX4 PE=2 SV=1	T	Signal transduction mechanisms	PREDICTED: SPX domain-containing protein 4 [Daucus carota subsp. sativus]
EVM0000394	--	--	--	--	--	[R]	General function prediction only	Retroviral aspartyl protease;; Retrotransposon gag protein	--	L	Replication, recombination and repair	uncharacterized protein LOC111386240 [Olea europaea var. sylvestris]
EVM0020051	[K]	Transcription	--	K09539|8.48497e-52|sind:105157335|K09539 DnaJ homolog subfamily C member 19 | (RefSeq) mitochondrial import inner membrane translocase subunit TIM14-3-like	--	[O]	Posttranslational modification, protein turnover, chaperones	--	Mitochondrial import inner membrane translocase subunit TIM14-3 OS=Arabidopsis thaliana OX=3702 GN=TIM14-3 PE=1 SV=1	O	Posttranslational modification, protein turnover, chaperones	mitochondrial import inner membrane translocase subunit TIM14-3-like isoform X2 [Olea europaea var. sylvestris]
EVM0013616	[P]	Inorganic ion transport and metabolism	Molecular Function: signal transducer activity (GO:0004871);; Cellular Component: heterotrimeric G-protein complex (GO:0005834);; Cellular Component: integral component of plasma membrane (GO:0005887);; Biological Process: G-protein coupled receptor signaling pathway (GO:0007186);; Molecular Function: ammonium transmembrane transporter activity (GO:0008519);; Biological Process: organic cation tr…	K03320|0|sind:105163369|K03320 ammonium transporter, Amt family | (RefSeq) ammonium transporter 3 member 1-like	--	[P]	Inorganic ion transport and metabolism	Ammonium Transporter Family	Ammonium transporter 3 member 1 OS=Oryza sativa subsp. japonica OX=39947 GN=AMT3-1 PE=2 SV=1	P	Inorganic ion transport and metabolism	ammonium transporter 3 member 1-like [Olea europaea var. sylvestris]
EVM0014651	--	--	Molecular Function: DNA binding (GO:0003677);; Molecular Function: transcription factor activity, sequence-specific DNA binding (GO:0003700);; Cellular Component: nucleus (GO:0005634);; Biological Process: regulation of transcription, DNA-templated (GO:0006355);;	K09286|4.9962e-49|spen:107011187|K09286 EREBP-like factor | (RefSeq) ethylene-responsive transcription factor RAP2-10	--	--	--	AP2 domain	Ethylene-responsive transcription factor ERF008 OS=Arabidopsis thaliana OX=3702 GN=ERF008 PE=2 SV=1	K	Transcription	hypothetical protein CDL12_03247 [Handroanthus impetiginosus]
EVM0032825	[R]	General function prediction only	--	--	--	[T]	Signal transduction mechanisms	NB-ARC domain;; Leucine rich repeat;; Leucine Rich repeats (2 copies)	Putative disease resistance protein RGA4 OS=Solanum bulbocastanum OX=147425 GN=RGA4 PE=2 SV=1	S	Function unknown	PREDICTED: putative disease resistance protein RGA3 [Nicotiana tomentosiformis]
EVM0009907	--	--	Biological Process: protein polyubiquitination (GO:0000209);; Biological Process: protein ubiquitination involved in ubiquitin-dependent protein catabolic process (GO:0042787);; Biological Process: proteasome-mediated ubiquitin-dependent protein catabolic process (GO:0043161);; Molecular Function: metal ion binding (GO:0046872);; Molecular Function: ubiquitin protein ligase activity (GO:0061630);;	--	--	[O]	Posttranslational modification, protein turnover, chaperones	Ring finger domain;; RING-like zinc finger;; Zinc finger, C3HC4 type (RING finger);; Zinc finger, C3HC4 type (RING finger);; RING-type zinc-finger	Probable E3 ubiquitin-protein ligase RHY1A OS=Arabidopsis thaliana OX=3702 GN=RHY1A PE=2 SV=1	O	Posttranslational modification, protein turnover, chaperones	probable E3 ubiquitin-protein ligase RHY1A isoform X1 [Olea europaea var. sylvestris]
EVM0026506	[O]	Posttranslational modification, protein turnover, chaperones	--	K00799|3.86572e-84|sly:101266084|K00799 glutathione S-transferase [EC:2.5.1.18] | (RefSeq) probable glutathione S-transferase	Glutathione metabolism (ko00480)	[O]	Posttranslational modification, protein turnover, chaperones	Glutathione S-transferase, N-terminal domain;; Glutathione S-transferase, N-terminal domain;; Glutathione S-transferase, N-terminal domain;; Glutathione S-transferase, C-terminal domain	Probable glutathione S-transferase OS=Nicotiana tabacum OX=4097 PE=2 SV=1	O	Posttranslational modification, protein turnover, chaperones	probable glutathione S-transferase [Olea europaea var. sylvestris]
EVM0005457	--	--	Biological Process: chromatin remodeling (GO:0006338);; Cellular Component: Ino80 complex (GO:0031011);;	K11673|0|sind:105171686|K11673 actin-related protein 8 | (RefSeq) actin-related protein 9	--	[Z]	Cytoskeleton	Actin	Actin-related protein 9 OS=Oryza sativa subsp. indica OX=39946 GN=ARP9 PE=3 SV=2	Z	Cytoskeleton	actin-related protein 9 [Olea europaea var. sylvestris]
EVM0021761	--	--	Cellular Component: integral component of membrane (GO:0016021);;	--	--	--	--	--	TLC domain-containing protein At5g14285 OS=Arabidopsis thaliana OX=3702 GN=At5g14285 PE=2 SV=1	U	Intracellular trafficking, secretion, and vesicular transport	TLC domain-containing protein At5g14285-like [Olea europaea var. sylvestris]
EVM0000234	--	--	Molecular Function: magnesium ion binding (GO:0000287);; Biological Process: metabolic process (GO:0008152);; Molecular Function: terpene synthase activity (GO:0010333);;	--	--	--	--	Terpene synthase family, metal binding domain;; Terpene synthase, N-terminal domain	Germacrene A synthase OS=Pogostemon cablin OX=28511 PE=1 SV=1	S	Function unknown	vetispiradiene synthase 2-like [Olea europaea var. sylvestris]
EVM0011516	[T]	Signal transduction mechanisms	Molecular Function: voltage-gated potassium channel activity (GO:0005249);; Cellular Component: integral component of plasma membrane (GO:0005887);; Biological Process: regulation of membrane potential (GO:0042391);; Biological Process: potassium ion transmembrane transport (GO:0071805);;	K05391|0|sind:105155654|K05391 cyclic nucleotide gated channel, other eukaryote | (RefSeq) probable cyclic nucleotide-gated ion channel 17	Plant-pathogen interaction (ko04626)	[PT]	Inorganic ion transport and metabolism;; Signal transduction mechanisms	Ion transport protein;; Cyclic nucleotide-binding domain	Cyclic nucleotide-gated ion channel 17 OS=Arabidopsis thaliana OX=3702 GN=CNGC17 PE=1 SV=1	U	Intracellular trafficking, secretion, and vesicular transport	cyclic nucleotide-gated ion channel 17-like [Olea europaea var. sylvestris]
EVM0011980	--	--	--	--	--	[R]	General function prediction only	--	--	L	Replication, recombination and repair	uncharacterized protein LOC111392860 [Olea europaea var. sylvestris]
EVM0031931	--	--	--	--	--	--	--	C1 domain	--	S	Function unknown	uncharacterized protein LOC111410229 [Olea europaea var. sylvestris]
EVM0019769	--	--	--	--	--	--	--	Domain of unknown function (DUF1985)	--	--	--	uncharacterized protein LOC111409882 isoform X1 [Olea europaea var. sylvestris]
EVM0009583	[T]	Signal transduction mechanisms	Molecular Function: protein serine/threonine kinase activity (GO:0004674);; Molecular Function: ATP binding (GO:0005524);; Cellular Component: nucleus (GO:0005634);; Cellular Component: cytoplasm (GO:0005737);; Biological Process: protein phosphorylation (GO:0006468);; Biological Process: intracellular signal transduction (GO:0035556);;	K14498|0|sind:105172554|K14498 serine/threonine-protein kinase SRK2 [EC:2.7.11.1] | (RefSeq) serine/threonine-protein kinase SRK2A-like	Plant hormone signal transduction (ko04075)	[T]	Signal transduction mechanisms	Protein kinase domain;; Protein tyrosine kinase	Serine/threonine-protein kinase SRK2B OS=Arabidopsis thaliana OX=3702 GN=SRK2B PE=1 SV=1	T	Signal transduction mechanisms	serine/threonine-protein kinase SRK2A [Olea europaea var. sylvestris]
EVM0009772	[E]	Amino acid transport and metabolism	Biological Process: tryptophan biosynthetic process (GO:0000162);; Molecular Function: anthranilate phosphoribosyltransferase activity (GO:0004048);; Cellular Component: cytosol (GO:0005829);; Cellular Component: chloroplast stroma (GO:0009570);; Cellular Component: chloroplast envelope (GO:0009941);;	K00766|0|sind:105157236|K00766 anthranilate phosphoribosyltransferase [EC:2.4.2.18] | (RefSeq) anthranilate phosphoribosyltransferase, chloroplastic-like	Phenylalanine, tyrosine and tryptophan biosynthesis (ko00400);; Biosynthesis of amino acids (ko01230)	[E]	Amino acid transport and metabolism	Glycosyl transferase family, a/b domain;; Glycosyl transferase family, helical bundle domain	Anthranilate phosphoribosyltransferase, chloroplastic OS=Arabidopsis thaliana OX=3702 GN=PAT1 PE=2 SV=1	E	Amino acid transport and metabolism	anthranilate phosphoribosyltransferase, chloroplastic-like isoform X2 [Olea europaea var. sylvestris]
EVM0013013	--	--	--	--	--	[R]	General function prediction only	--	Retrovirus-related Pol polyprotein from transposon RE1 OS=Arabidopsis thaliana OX=3702 GN=RE1 PE=2 SV=1	L	Replication, recombination and repair	uncharacterized protein LOC111388135 [Olea europaea var. sylvestris]
EVM0006744	--	--	--	--	--	--	--	RWP-RK domain;; PB1 domain	Protein NLP2 OS=Arabidopsis thaliana OX=3702 GN=NLP2 PE=2 SV=3	S	Function unknown	protein NLP2-like isoform X1 [Olea europaea var. sylvestris]
EVM0015344	[O]	Posttranslational modification, protein turnover, chaperones	Molecular Function: ATP-dependent peptidase activity (GO:0004176);; Molecular Function: metalloendopeptidase activity (GO:0004222);; Molecular Function: ATP binding (GO:0005524);; Cellular Component: mitochondrion (GO:0005739);; Biological Process: proteolysis (GO:0006508);; Biological Process: embryo development ending in seed dormancy (GO:0009793);; Cellular Component: chloroplast envelope (GO:…	K03798|0|sind:105175096|K03798 cell division protease FtsH [EC:3.4.24.-] | (RefSeq) ATP-dependent zinc metalloprotease FTSH 12, chloroplastic	--	[O]	Posttranslational modification, protein turnover, chaperones	ATPase family associated with various cellular activities (AAA);; TIP49 C-terminus;; AAA domain (Cdc48 subfamily)	ATP-dependent zinc metalloprotease FTSH 12, chloroplastic OS=Arabidopsis thaliana OX=3702 GN=FTSH12 PE=2 SV=2	O	Posttranslational modification, protein turnover, chaperones	ATP-dependent zinc metalloprotease FTSH 12, chloroplastic [Olea europaea var. sylvestris]
EVM0015643	--	--	--	--	--	--	--	Ulp1 protease family, C-terminal catalytic domain	--	--	--	sentrin-specific protease 6-like [Olea europaea var. sylvestris]
Forsythia_suspensa_newGene_3086	--	--	--	--	--	--	--	--	--	S	Function unknown	uncharacterized protein LOC110892772 [Helianthus annuus]
EVM0003018	[KL]	Transcription;; Replication, recombination and repair	Molecular Function: nucleic acid binding (GO:0003676);; Molecular Function: ATP binding (GO:0005524);; Molecular Function: zinc ion binding (GO:0008270);; Biological Process: DNA mediated transformation (GO:0009294);; Molecular Function: hydrolase activity, acting on acid anhydrides, in phosphorus-containing anhydrides (GO:0016818);; Biological Process: double-strand break repair via synthesis-de…	K15505|0|sind:105170781|K15505 DNA repair protein RAD5 [EC:3.6.4.-] | (RefSeq) putative SWI/SNF-related matrix-associated actin-dependent regulator of chromatin subfamily A member 3-like 2	--	[KL]	Transcription;; Replication, recombination and repair	SNF2 family N-terminal domain;; HIRAN domain;; Helicase conserved C-terminal domain;; Zinc finger, C3HC4 type (RING finger);; Zinc finger, C3HC4 type (RING finger);; Zinc finger, C3HC4 type (RING finger);; Ring finger domain;; Prokaryotic RING finger family 4;; RING-type zinc-finger	DNA repair protein RAD5A OS=Arabidopsis thaliana OX=3702 GN=RAD5A PE=1 SV=1	L	Replication, recombination and repair	DNA repair protein RAD5A isoform X1 [Olea europaea var. sylvestris]
EVM0010359	[J]	Translation, ribosomal structure and biogenesis	Molecular Function: methionyl-tRNA formyltransferase activity (GO:0004479);; Cellular Component: mitochondrion (GO:0005739);; Biological Process: translational initiation (GO:0006413);; Biological Process: conversion of methionyl-tRNA to N-formyl-methionyl-tRNA (GO:0071951);;	K00604|0|sly:101261082|K00604 methionyl-tRNA formyltransferase [EC:2.1.2.9] | (RefSeq) methionyl-tRNA formyltransferase	One carbon pool by folate (ko00670);; Aminoacyl-tRNA biosynthesis (ko00970)	[J]	Translation, ribosomal structure and biogenesis	Formyl transferase;; Formyl transferase, C-terminal domain	Formyltetrahydrofolate deformylase 2, mitochondrial OS=Arabidopsis thaliana OX=3702 GN=PURU2 PE=1 SV=1	J	Translation, ribosomal structure and biogenesis	uncharacterized protein LOC111382795 isoform X2 [Olea europaea var. sylvestris]
EVM0019745	--		--	--	--	[T]	Signal transduction mechanisms	Protein tyrosine kinase;; Protein kinase domain;; PB1 domain	Serine/threonine-protein kinase EDR1 OS=Arabidopsis thaliana OX=3702 GN=EDR1 PE=1 SV=1	T	Signal transduction mechanisms	probable serine/threonine-protein kinase DDB_G0278509 [Olea europaea var. sylvestris]
EVM0014012	--	--	Molecular Function: hydrolase activity, acting on glycosyl bonds (GO:0016798);;	K01193|8.35422e-90|sind:105179219|K01193 beta-fructofuranosidase [EC:3.2.1.26] | (RefSeq) beta-fructofuranosidase, soluble isoenzyme I-like	Galactose metabolism (ko00052);; Starch and sucrose metabolism (ko00500)	[G]	Carbohydrate transport and metabolism	Glycosyl hydrolases family 32 N-terminal domain;; Glycosyl hydrolases family 32 C terminal;; Domain of unknown function (DUF3357)	Beta-fructofuranosidase, soluble isoenzyme I OS=Daucus carota OX=4039 GN=INV*DC4 PE=1 SV=2	G	Carbohydrate transport and metabolism	acid beta-fructofuranosidase-like [Olea europaea var. sylvestris]
EVM0024576	--	--	--	--	--	--	--	--	--	S	Function unknown	histone-lysine N-methyltransferase, H3 lysine-79 specific-like [Olea europaea var. sylvestris]
EVM0004074	--	--	Molecular Function: binding (GO:0005488);; Cellular Component: plastid (GO:0009536);; Biological Process: photosynthesis (GO:0015979);; Cellular Component: photosynthetic membrane (GO:0034357);;	K02703|5.42936e-95|sot:4099946|K02703 photosystem II P680 reaction center D1 protein [EC:1.10.3.9] | (RefSeq) psbA, SotuCp001; photosystem II protein D1	Photosynthesis (ko00195)	--	--	Photosynthetic reaction centre protein	Photosystem II protein D1 OS=Nicotiana tabacum OX=4097 GN=psbA PE=3 SV=2	C	Energy production and conversion	Photosystem II protein D1 [Capsicum annuum]
EVM0025854	[J]	Translation, ribosomal structure and biogenesis	Molecular Function: structural constituent of ribosome (GO:0003735);; Cellular Component: ribosome (GO:0005840);; Biological Process: translation (GO:0006412);;	K02866|4.03057e-156|pvu:PHAVU_009G042100g|K02866 large subunit ribosomal protein L10e | (RefSeq) hypothetical protein	Ribosome (ko03010)	[J]	Translation, ribosomal structure and biogenesis	Ribosomal protein L16p/L10e	60S ribosomal protein L10 OS=Vitis riparia OX=96939 GN=RPL10 PE=2 SV=1	J	Translation, ribosomal structure and biogenesis	unnamed protein product [Coffea canephora]
EVM0026054	--	--	Molecular Function: DNA binding (GO:0003677);; Molecular Function: metal ion binding (GO:0046872);;	--	--	--	--	ZF-HD protein dimerisation region	Zinc-finger homeodomain protein 4 OS=Arabidopsis thaliana OX=3702 GN=ZHD4 PE=1 SV=1	S	Function unknown	zinc-finger homeodomain protein 8-like [Olea europaea var. sylvestris]
EVM0003785	--	--	Cellular Component: integral component of membrane (GO:0016021);;	--	--	[T]	Signal transduction mechanisms	Lung seven transmembrane receptor;; Rhodopsin-like GPCR transmembrane domain	--	S	Function unknown	protein GPR107-like [Olea europaea var. sylvestris]
EVM0020197	--	--	--	--	--	[R]	General function prediction only	--	Retrovirus-related Pol polyprotein from transposon RE2 OS=Arabidopsis thaliana OX=3702 GN=RE2 PE=4 SV=1	L	Replication, recombination and repair	uncharacterized protein LOC111399813 [Olea europaea var. sylvestris]
EVM0032177	--	--	Cellular Component: endoplasmic reticulum membrane (GO:0005789);; Biological Process: transport (GO:0006810);; Cellular Component: integral component of membrane (GO:0016021);;	K20347|3.8792e-124|gmx:100499675|K20347 p24 family protein beta-1 | (RefSeq) uncharacterized LOC100499675	--	[U]	Intracellular trafficking, secretion, and vesicular transport	emp24/gp25L/p24 family/GOLD	Transmembrane emp24 domain-containing protein p24beta3 OS=Arabidopsis thaliana OX=3702 GN=At3g22845 PE=2 SV=1	U	Intracellular trafficking, secretion, and vesicular transport	uncharacterized protein LOC100499675 precursor [Glycine max]
EVM0015257	--	--	--	--	--	[R]	General function prediction only	gag-polypeptide of LTR copia-type	--	S	Function unknown	uncharacterized protein LOC111390145 [Olea europaea var. sylvestris]
EVM0028886	[R]	General function prediction only	--	--	--	--	--	Bacterial transferase hexapeptide (six repeats)	Gamma carbonic anhydrase-like 2, mitochondrial OS=Arabidopsis thaliana OX=3702 GN=GAMMACAL2 PE=1 SV=1	S	Function unknown	gamma carbonic anhydrase-like 2, mitochondrial isoform X1 [Olea europaea var. sylvestris]
Forsythia_suspensa_newGene_5184	--	--	Molecular Function: binding (GO:0005488);;	--	--	[L]	Replication, recombination and repair	Domain of unknown function (DUF4413);; hAT family C-terminal dimerisation region	Zinc finger BED domain-containing protein DAYSLEEPER OS=Arabidopsis thaliana OX=3702 GN=HAT PE=1 SV=1	S	Function unknown	Putative AC transposase [Cajanus cajan]
EVM0017953	--	--	Cellular Component: nucleosome (GO:0000786);; Molecular Function: DNA binding (GO:0003677);; Cellular Component: nucleus (GO:0005634);; Biological Process: nucleosome assembly (GO:0006334);; Molecular Function: protein heterodimerization activity (GO:0046982);;	K11254|1.805e-49|zma:103634846|K11254 histone H4 | (RefSeq) histone H4	--	[B]	Chromatin structure and dynamics	Centromere kinetochore component CENP-T histone fold;; TATA box binding protein associated factor (TAF)	Histone H4 OS=Glycine max OX=3847 PE=3 SV=1	B	Chromatin structure and dynamics	histone H4-like [Aegilops tauschii subsp. tauschii]
EVM0003572	[K]	Transcription	Molecular Function: ADP binding (GO:0043531);;	K13457|2.26986e-152|sot:102584726|K13457 disease resistance protein RPM1 | (RefSeq) disease resistance protein RPM1-like	Plant-pathogen interaction (ko04626)	[T]	Signal transduction mechanisms	Leucine rich repeat;; Leucine Rich repeats (2 copies)	Disease resistance protein RPM1 OS=Arabidopsis thaliana OX=3702 GN=RPM1 PE=1 SV=1	S	Function unknown	PREDICTED: disease resistance protein RPM1-like [Erythranthe guttata]
EVM0002292	--	--	Biological Process: system development (GO:0048731);;	--	--	[K]	Transcription	Associated with HOX;; Homeobox KN domain;; Homeobox domain	BEL1-like homeodomain protein 8 OS=Arabidopsis thaliana OX=3702 GN=BLH8 PE=1 SV=1	K	Transcription	BEL1-like homeodomain protein 4, partial [Olea europaea var. sylvestris]
EVM0024358	--	--	Cellular Component: integral component of membrane (GO:0016021);;	K20367|0|sind:105169218|K20367 endoplasmic reticulum-Golgi intermediate compartment protein 3 | (RefSeq) endoplasmic reticulum-Golgi intermediate compartment protein 3-like	--	[U]	Intracellular trafficking, secretion, and vesicular transport	Endoplasmic reticulum vesicle transporter;; Endoplasmic Reticulum-Golgi Intermediate Compartment (ERGIC)	Protein disulfide-isomerase 5-4 OS=Arabidopsis thaliana OX=3702 GN=PDIL5-4 PE=2 SV=1	U	Intracellular trafficking, secretion, and vesicular transport	endoplasmic reticulum-Golgi intermediate compartment protein 3-like [Olea europaea var. sylvestris]
EVM0018155	--	--	--	--	--	--	--	--	--	--	--	replication protein A 70 kDa DNA-binding subunit D-like [Olea europaea var. sylvestris]
EVM0013421	--	--	Cellular Component: cullin-RING ubiquitin ligase complex (GO:0031461);; Molecular Function: ubiquitin protein ligase binding (GO:0031625);; Biological Process: protein ubiquitination involved in ubiquitin-dependent protein catabolic process (GO:0042787);; Molecular Function: ubiquitin protein ligase activity (GO:0061630);;	K03347|0|sind:105171499|K03347 cullin 1 | (RefSeq) cullin-1	Ubiquitin mediated proteolysis (ko04120);; Protein processing in endoplasmic reticulum (ko04141)	[D]	Cell cycle control, cell division, chromosome partitioning	Cullin family;; Cullin protein neddylation domain	Cullin-1 OS=Arabidopsis thaliana OX=3702 GN=CUL1 PE=1 SV=1	O	Posttranslational modification, protein turnover, chaperones	cullin-1-like [Olea europaea var. sylvestris]
EVM0027976	--	--	Cellular Component: extracellular region (GO:0005576);; Cellular Component: cell wall (GO:0005618);; Biological Process: plant-type cell wall organization (GO:0009664);; Cellular Component: membrane (GO:0016020);;	--	--	--	--	Pollen allergen;; Lytic transglycolase	Expansin-A1 OS=Oryza sativa subsp. japonica OX=39947 GN=EXPA1 PE=2 SV=2	G	Carbohydrate transport and metabolism	expansin-A1-like [Olea europaea var. sylvestris]
Forsythia_suspensa_newGene_5178	--	--	--	--	--	--	--	Caulimovirus viroplasmin	--	L	Replication, recombination and repair	pre-mRNA-processing protein 40A-like isoform X5 [Olea europaea var. sylvestris]
EVM0017322	[J]	Translation, ribosomal structure and biogenesis	--	K14292|0|sind:105166267|K14292 trimethylguanosine synthase [EC:2.1.1.-] | (RefSeq) trimethylguanosine synthase	RNA transport (ko03013)	[R]	General function prediction only	RNA cap guanine-N2 methyltransferase;; Met-10+ like-protein;; WW domain;; Conserved hypothetical protein 95;; Putative RNA methylase family UPF0020	--	S	Function unknown	uncharacterized protein LOC111401348 isoform X1 [Olea europaea var. sylvestris]
Forsythia_suspensa_newGene_3947	--	--	--	--	--	--	--	--	--	--	--	probable 2-carboxy-D-arabinitol-1-phosphatase [Olea europaea var. sylvestris]
EVM0007022	--	--	--	--	--	[R]	General function prediction only	Domain of unknown function;; Ankyrin repeats (3 copies);; Ankyrin repeats (many copies);; Ankyrin repeats (many copies);; Ankyrin repeat;; Ankyrin repeat	--	S	Function unknown	uncharacterized protein LOC111404006 [Olea europaea var. sylvestris]
EVM0000448	--	--	--	--	--	--	--	Lipase (class 3)	--	S	Function unknown	uncharacterized protein LOC111394566 isoform X2 [Olea europaea var. sylvestris]
EVM0026351	[E]	Amino acid transport and metabolism	Molecular Function: metalloendopeptidase activity (GO:0004222);; Biological Process: proteolysis (GO:0006508);; Biological Process: peptide metabolic process (GO:0006518);; Cellular Component: integral component of membrane (GO:0016021);; Molecular Function: metal ion binding (GO:0046872);;	K01392|0|sind:105168364|K01392 thimet oligopeptidase [EC:3.4.24.15] | (RefSeq) probable thimet oligopeptidase	--	[O]	Posttranslational modification, protein turnover, chaperones	Peptidase family M3	Probable thimet oligopeptidase OS=Arabidopsis thaliana OX=3702 GN=At1g67690 PE=3 SV=1	E	Amino acid transport and metabolism	probable thimet oligopeptidase [Olea europaea var. sylvestris]
EVM0011103	[J]	Translation, ribosomal structure and biogenesis	Molecular Function: organic cyclic compound binding (GO:0097159);; Molecular Function: heterocyclic compound binding (GO:1901363);;	K11294|3.48018e-95|sind:105156094|K11294 nucleolin | (RefSeq) nucleolin 1-like	--	[K]	Transcription	RNA recognition motif. (a.k.a. RRM, RBD, or RNP domain);; Nup53/35/40-type RNA recognition motif	Nucleolin 2 OS=Oryza sativa subsp. japonica OX=39947 GN=Os04g0620700 PE=2 SV=2	S	Function unknown	heterogeneous nuclear ribonucleoprotein A3 homolog 1-like isoform X2 [Olea europaea var. sylvestris]
EVM0025440	--	--	--	--	--	[R]	General function prediction only	F-box-like;; LysM domain;; F-box domain	F-box protein At1g55000 OS=Arabidopsis thaliana OX=3702 GN=At1g55000 PE=1 SV=1	S	Function unknown	F-box protein At1g55000 [Olea europaea var. sylvestris]
EVM0013344	--	--	--	--	--	[R]	General function prediction only	PPR repeat family;; PPR repeat;; Pentatricopeptide repeat domain;; PPR repeat;; Pentacotripeptide-repeat region of PRORP	Pentatricopeptide repeat-containing protein At1g19525 OS=Arabidopsis thaliana OX=3702 GN=At1g19525 PE=2 SV=2	S	Function unknown	uncharacterized protein LOC111374525 isoform X2 [Olea europaea var. sylvestris]
EVM0013407	--	--	Molecular Function: DNA binding (GO:0003677);; Molecular Function: transcription factor activity, sequence-specific DNA binding (GO:0003700);; Cellular Component: nucleus (GO:0005634);; Biological Process: regulation of transcription, DNA-templated (GO:0006355);; Molecular Function: protein dimerization activity (GO:0046983);;	K09264|9.22297e-129|sind:105169300|K09264 MADS-box transcription factor, plant | (RefSeq) MADS-box transcription factor 23-like	--	[K]	Transcription	SRF-type transcription factor (DNA-binding and dimerisation domain);; K-box region	MADS-box transcription factor 27 OS=Oryza sativa subsp. japonica OX=39947 GN=MADS27 PE=2 SV=2	K	Transcription	MADS-box transcription factor 23-like [Sesamum indicum]
EVM0014687	--	--	Molecular Function: RNA binding (GO:0003723);; Biological Process: RNA processing (GO:0006396);;	K13096|6.66612e-170|sind:105173481|K13096 splicing factor 4 | (RefSeq) SURP and G-patch domain-containing protein 1-like protein	--	[R]	General function prediction only	G-patch domain;; Surp module;; G-patch domain	SURP and G-patch domain-containing protein 1-like protein OS=Arabidopsis thaliana OX=3702 GN=At3g52120 PE=2 SV=1	S	Function unknown	LOW QUALITY PROTEIN: SURP and G-patch domain-containing protein 1-like protein [Sesamum indicum]
EVM0025864	--	--	Cellular Component: integral component of membrane (GO:0016021);;	--	--	--	--	--	--	S	Function unknown	protein BPS1, chloroplastic-like [Olea europaea var. sylvestris]
EVM0014652	--	--	Biological Process: transcription, DNA-templated (GO:0006351);;	K14431|0|sind:105170011|K14431 transcription factor TGA | (RefSeq) transcription factor TGA2	Plant hormone signal transduction (ko04075)	--	--	Seed dormancy control;; bZIP transcription factor;; Basic region leucine zipper	Transcription factor TGA9 OS=Arabidopsis thaliana OX=3702 GN=TGA9 PE=1 SV=1	K	Transcription	transcription factor TGA9-like [Olea europaea var. sylvestris]
EVM0031188	[I]	Lipid transport and metabolism	Molecular Function: acetyl-CoA carboxylase activity (GO:0003989);; Molecular Function: ATP binding (GO:0005524);; Biological Process: fatty acid biosynthetic process (GO:0006633);; Molecular Function: zinc ion binding (GO:0008270);; Cellular Component: acetyl-CoA carboxylase complex (GO:0009317);; Cellular Component: chloroplast stroma (GO:0009570);; Molecular Function: transferase activity (GO:0…	K01963|0|sind:11452420|K01963 acetyl-CoA carboxylase carboxyl transferase subunit beta [EC:6.4.1.2] | (RefSeq) accD, SIC0594; acetyl-CoA carboxylase beta subunit	Fatty acid biosynthesis (ko00061);; Pyruvate metabolism (ko00620);; Propanoate metabolism (ko00640);; Carbon metabolism (ko01200);; Fatty acid metabolism (ko01212)	[EI]	Amino acid transport and metabolism;; Lipid transport and metabolism	Carboxyl transferase domain	Acetyl-coenzyme A carboxylase carboxyl transferase subunit beta, chloroplastic OS=Nicotiana tabacum OX=4097 GN=accD PE=1 SV=2	I	Lipid transport and metabolism	acetyl-CoA carboxylase beta subunit (chloroplast) [Forsythia europaea]
EVM0000460	--	--	--	--	--	--	--	Cotton fibre expressed protein	--	--	--	uncharacterized protein LOC111365397 [Olea europaea var. sylvestris]
EVM0010669	--	--	Molecular Function: metal ion binding (GO:0046872);;	--	--	[O]	Posttranslational modification, protein turnover, chaperones	Ring finger domain;; RING-like zinc finger;; Zinc finger, C3HC4 type (RING finger)	Probable E3 ubiquitin-protein ligase XERICO OS=Arabidopsis thaliana OX=3702 GN=XERICO PE=1 SV=1	O	Posttranslational modification, protein turnover, chaperones	E3 ubiquitin-protein ligase EL5-like [Olea europaea var. sylvestris]
EVM0027208	[J]	Translation, ribosomal structure and biogenesis	Molecular Function: nucleotide binding (GO:0000166);; Molecular Function: nucleic acid binding (GO:0003676);;	K12890|1.44075e-103|sind:105163131|K12890 splicing factor, arginine/serine-rich 1 | (RefSeq) serine/arginine-rich-splicing factor SR34-like	Spliceosome (ko03040)	[A]	RNA processing and modification	RNA recognition motif. (a.k.a. RRM, RBD, or RNP domain)	Serine/arginine-rich-splicing factor SR34 OS=Arabidopsis thaliana OX=3702 GN=SR34 PE=1 SV=1	S	Function unknown	serine/arginine-rich-splicing factor SR34-like isoform X4 [Olea europaea var. sylvestris]
EVM0007691	--	--	--	--	--	[R]	General function prediction only	--	Uncharacterized mitochondrial protein AtMg00760 OS=Arabidopsis thaliana OX=3702 GN=AtMg00760 PE=4 SV=1	L	Replication, recombination and repair	uncharacterized protein LOC111366913 [Olea europaea var. sylvestris]
EVM0024706	[O]	Posttranslational modification, protein turnover, chaperones	Molecular Function: serine-type endopeptidase activity (GO:0004252);; Biological Process: proteolysis (GO:0006508);;	--	--	--	--	Subtilase family;; Peptidase inhibitor I9	Cucumisin OS=Cucumis melo OX=3656 PE=1 SV=1	O	Posttranslational modification, protein turnover, chaperones	cucumisin-like [Olea europaea var. sylvestris]
EVM0000438	--	--	Cellular Component: integral component of membrane (GO:0016021);;	--	--	[S]	Function unknown	--	--	S	Function unknown	uncharacterized protein C57A10.07-like [Olea europaea var. sylvestris]
EVM0020336	[EF]	Amino acid transport and metabolism;; Nucleotide transport and metabolism	Molecular Function: transaminase activity (GO:0008483);;	K00830|0|sind:105170923|K00830 alanine-glyoxylate transaminase / serine-glyoxylate transaminase / serine-pyruvate transaminase [EC:2.6.1.44 2.6.1.45 2.6.1.51] | (RefSeq) serine--glyoxylate aminotransferase	Alanine, aspartate and glutamate metabolism (ko00250);; Glycine, serine and threonine metabolism (ko00260);; Glyoxylate and dicarboxylate metabolism (ko00630);; Carbon metabolism (ko01200);; Peroxisome (ko04146)	[R]	General function prediction only	Aminotransferase class-V	Serine--glyoxylate aminotransferase OS=Arabidopsis thaliana OX=3702 GN=AGT1 PE=1 SV=2	E	Amino acid transport and metabolism	serine--glyoxylate aminotransferase [Olea europaea var. sylvestris]
EVM0024275	[H]	Coenzyme transport and metabolism	Molecular Function: catalytic activity (GO:0003824);; Cellular Component: endoplasmic reticulum (GO:0005783);; Biological Process: biosynthetic process (GO:0009058);; Cellular Component: integral component of membrane (GO:0016021);; Biological Process: cell growth (GO:0016049);; Molecular Function: pyridoxal phosphate binding (GO:0030170);; Biological Process: regulation of programmed cell death …	K00654|0|sind:105169252|K00654 serine palmitoyltransferase [EC:2.3.1.50] | (RefSeq) long chain base biosynthesis protein 1	Sphingolipid metabolism (ko00600)	[O]	Posttranslational modification, protein turnover, chaperones	Aminotransferase class I and II	Long chain base biosynthesis protein 1 OS=Arabidopsis thaliana OX=3702 GN=LCB1 PE=1 SV=1	H	Coenzyme transport and metabolism	long chain base biosynthesis protein 1 [Sesamum indicum]
EVM0010092	--		Molecular Function: nucleotide binding (GO:0000166);; Molecular Function: protein kinase activity (GO:0004672);; Cellular Component: membrane (GO:0016020);; Biological Process: phosphorylation (GO:0016310);;	--	--	--	--	Protein kinase domain;; Protein tyrosine kinase;; D-mannose binding lectin	G-type lectin S-receptor-like serine/threonine-protein kinase LECRK2 OS=Oryza sativa subsp. indica OX=39946 GN=LECRK2 PE=2 SV=1	T	Signal transduction mechanisms	G-type lectin S-receptor-like serine/threonine-protein kinase RLK1 [Olea europaea var. sylvestris]
EVM0016510	--	--	Molecular Function: 3'-5'-exoribonuclease activity (GO:0000175);; Biological Process: nuclear-transcribed mRNA catabolic process, deadenylation-dependent decay (GO:0000288);; Molecular Function: nucleic acid binding (GO:0003676);; Cellular Component: nucleus (GO:0005634);; Molecular Function: transferase activity (GO:0016740);; Cellular Component: CCR4-NOT complex (GO:0030014);; Biological Proces…	K12581|6.59331e-160|sind:105171022|K12581 CCR4-NOT transcription complex subunit 7/8 | (RefSeq) probable CCR4-associated factor 1 homolog 11	RNA degradation (ko03018)	[A]	RNA processing and modification	CAF1 family ribonuclease	Probable CCR4-associated factor 1 homolog 11 OS=Arabidopsis thaliana OX=3702 GN=CAF1-11 PE=2 SV=1	K	Transcription	probable CCR4-associated factor 1 homolog 11 [Olea europaea var. sylvestris]
EVM0012529	[DPM]	Cell cycle control, cell division, chromosome partitioning;; Inorganic ion transport and metabolism;; Cell wall/membrane/envelope biogenesis	Cellular Component: extracellular region (GO:0005576);; Molecular Function: oxidoreductase activity (GO:0016491);; Biological Process: single-organism metabolic process (GO:0044710);; Molecular Function: metal ion binding (GO:0046872);;	K05909|0|sind:105179101|K05909 laccase [EC:1.10.3.2] | (RefSeq) laccase-14-like	--	[Q]	Secondary metabolites biosynthesis, transport and catabolism	Multicopper oxidase;; Multicopper oxidase;; Multicopper oxidase	Laccase-15 OS=Arabidopsis thaliana OX=3702 GN=TT10 PE=1 SV=1	Q	Secondary metabolites biosynthesis, transport and catabolism	laccase-15-like [Olea europaea var. sylvestris]
Forsythia_suspensa_newGene_9714	--	--	Molecular Function: nucleic acid binding (GO:0003676);; Cellular Component: integral component of membrane (GO:0016021);; Molecular Function: protein dimerization activity (GO:0046983);;	--	--	--	--	--	--	S	Function unknown	zinc finger MYM-type protein 1-like [Olea europaea var. sylvestris]
EVM0022762	--	--	Molecular Function: DNA binding (GO:0003677);; Cellular Component: nucleus (GO:0005634);; Biological Process: regulation of transcription, DNA-templated (GO:0006355);;	--	--	[O]	Posttranslational modification, protein turnover, chaperones	--	Protein REVEILLE 5 OS=Arabidopsis thaliana OX=3702 GN=RVE5 PE=2 SV=1	K	Transcription	PREDICTED: protein REVEILLE 3 [Erythranthe guttata]
EVM0017017	--	--	--	--	--	[R]	General function prediction only	JmjC domain, hydroxylase;; jmjN domain	Lysine-specific demethylase REF6 OS=Arabidopsis thaliana OX=3702 GN=REF6 PE=1 SV=1	S	Function unknown	lysine-specific demethylase REF6-like [Olea europaea var. sylvestris]
EVM0028527	--	--	Biological Process: endonucleolytic cleavage in 5'-ETS of tricistronic rRNA transcript (SSU-rRNA, 5.8S rRNA, LSU-rRNA) (GO:0000480);; Molecular Function: RNA binding (GO:0003723);; Molecular Function: RNA-3'-phosphate cyclase activity (GO:0003963);; Molecular Function: endoribonuclease activity (GO:0004521);; Cellular Component: nucleolus (GO:0005730);;	K11108|3.26442e-45|mdm:103408993|K11108 RNA 3'-terminal phosphate cyclase-like protein | (RefSeq) probable RNA 3'-terminal phosphate cyclase-like protein	Ribosome biogenesis in eukaryotes (ko03008)	[A]	RNA processing and modification	RNA 3'-terminal phosphate cyclase	Probable RNA 3&apos;-terminal phosphate cyclase-like protein OS=Arabidopsis thaliana OX=3702 GN=At5g22100 PE=2 SV=1	A	RNA processing and modification	probable RNA 3&apos;-terminal phosphate cyclase-like protein [Olea europaea var. sylvestris]
EVM0024675	--	--	--	--	--	--	--	BTB/POZ domain;; BTB And C-terminal Kelch	BTB/POZ domain-containing protein POB1 OS=Arabidopsis thaliana OX=3702 GN=POB1 PE=1 SV=2	S	Function unknown	BTB/POZ domain-containing protein POB1-like isoform X1 [Olea europaea var. sylvestris]
Forsythia_suspensa_newGene_2957	--	--	Molecular Function: nucleic acid binding (GO:0003676);;	--	--	[L]	Replication, recombination and repair	BED zinc finger	Putative AC9 transposase OS=Zea mays OX=4577 PE=4 SV=1	S	Function unknown	zinc finger BED domain-containing protein DAYSLEEPER-like [Olea europaea var. sylvestris]
EVM0010087	--	--	Molecular Function: zinc ion binding (GO:0008270);;	--	--	[O]	Posttranslational modification, protein turnover, chaperones	Zinc finger, C3HC4 type (RING finger);; Ring finger domain	E3 ubiquitin-protein ligase AIRP2 OS=Arabidopsis thaliana OX=3702 GN=AIRP2 PE=1 SV=1	S	Function unknown	uncharacterized protein LOC105168356 isoform X1 [Sesamum indicum]
EVM0024273	--	--	--	K15113|1.40333e-42|vvi:100251809|K15113 solute carrier family 25 (mitochondrial iron transporter), member 28/37 | (RefSeq) uncharacterized LOC100251809	--	[C]	Energy production and conversion	--	--	O	Posttranslational modification, protein turnover, chaperones	uncharacterized protein LOC111382244 [Olea europaea var. sylvestris]
EVM0015377	[T]	Signal transduction mechanisms	Molecular Function: protein kinase activity (GO:0004672);; Molecular Function: ATP binding (GO:0005524);; Biological Process: protein phosphorylation (GO:0006468);;	--	--	[R]	General function prediction only	Protein kinase domain;; Protein tyrosine kinase	Dual specificity protein kinase YAK1 homolog OS=Arabidopsis thaliana OX=3702 GN=YAK1 PE=1 SV=1	T	Signal transduction mechanisms	uncharacterized protein LOC111410821 isoform X1 [Olea europaea var. sylvestris]
EVM0002641	[C]	Energy production and conversion	Molecular Function: oxidoreductase activity, acting on CH-OH group of donors (GO:0016614);; Molecular Function: flavin adenine dinucleotide binding (GO:0050660);; Biological Process: oxidation-reduction process (GO:0055114);;	--	--	--	--	FAD binding domain;; Berberine and berberine like	Berberine bridge enzyme-like 18 OS=Arabidopsis thaliana OX=3702 GN=At4g20820 PE=3 SV=1	C	Energy production and conversion	berberine bridge enzyme-like 18 [Olea europaea var. sylvestris]
EVM0003761	[N]	Cell motility	Cellular Component: integral component of membrane (GO:0016021);;	--	--	--	--	Glycosyl transferase family group 2;; Glycosyltransferase like family 2;; Glycosyl transferase family 2;; Glycosyl transferase family 21	Probable xyloglucan glycosyltransferase 8 OS=Arabidopsis thaliana OX=3702 GN=CSLC8 PE=2 SV=1	M	Cell wall/membrane/envelope biogenesis	probable xyloglucan glycosyltransferase 5 [Olea europaea var. sylvestris]
EVM0017155	--	--	--	--	--	--	--	Salt stress response/antifungal	Cysteine-rich repeat secretory protein 55 OS=Arabidopsis thaliana OX=3702 GN=CRRSP55 PE=2 SV=1	S	Function unknown	cysteine-rich repeat secretory protein 55-like [Olea europaea var. sylvestris]
EVM0016564	[O]	Posttranslational modification, protein turnover, chaperones	--	--	--	--	--	Tetratricopeptide repeat;; Tetratricopeptide repeat;; Tetratricopeptide repeat;; Tetratricopeptide repeat	--	S	Function unknown	uncharacterized protein LOC111405819 [Olea europaea var. sylvestris]
EVM0025309	--	--	Biological Process: single-organism process (GO:0044699);; Biological Process: regulation of biological process (GO:0050789);;	--	--	[S]	Function unknown	Elongation complex protein 6;; Elongator subunit Iki1	Elongator complex protein 6 OS=Arabidopsis thaliana OX=3702 GN=ELP6 PE=1 SV=1	K	Transcription	elongator complex protein 6 [Olea europaea var. sylvestris]
EVM0011123	--	--	--	--	--	--	--	NUMOD3 motif (2 copies)	--	S	Function unknown	trichohyalin-like isoform X1 [Olea europaea var. sylvestris]
EVM0006408	--	--	--	--	--	--	--	Plant protein of unknown function	UPF0481 protein At3g47200 OS=Arabidopsis thaliana OX=3702 GN=At3g47200 PE=2 SV=1	S	Function unknown	UPF0481 protein At3g47200-like [Olea europaea var. sylvestris]
EVM0003211	--	--	--	K20799|1.64785e-76|sot:102592067|K20799 BRISC complex subunit Abro1 | (RefSeq) uncharacterized LOC102592067	--	--	--	--	--	S	Function unknown	uncharacterized protein LOC111405953 [Olea europaea var. sylvestris]
EVM0011067	--	--	--	--	--	--	--	Protein of unknown function (DUF724);; Agenet domain	DUF724 domain-containing protein 3 OS=Arabidopsis thaliana OX=3702 GN=DUF3 PE=1 SV=1	S	Function unknown	DUF724 domain-containing protein 7-like isoform X4 [Olea europaea var. sylvestris]
EVM0023751	--	--	--	--	--	--	--	ZF-HD protein dimerisation region	Zinc-finger homeodomain protein 2 OS=Arabidopsis thaliana OX=3702 GN=ZHD1 PE=1 SV=1	S	Function unknown	zinc-finger homeodomain protein 1-like [Olea europaea var. sylvestris]
EVM0011490	[T]	Signal transduction mechanisms	Molecular Function: signal transducer, downstream of receptor, with serine/threonine kinase activity (GO:0004702);; Molecular Function: ATP binding (GO:0005524);; Cellular Component: cytoplasm (GO:0005737);; Biological Process: protein phosphorylation (GO:0006468);;	K20604|2.71227e-112|nnu:104607302|K20604 mitogen-activated protein kinase kinase 9 [EC:2.7.12.2] | (RefSeq) mitogen-activated protein kinase kinase 9-like	--	[T]	Signal transduction mechanisms	Protein kinase domain;; Protein tyrosine kinase;; Kinase-like	Mitogen-activated protein kinase kinase 9 OS=Arabidopsis thaliana OX=3702 GN=MKK9 PE=1 SV=1	T	Signal transduction mechanisms	PREDICTED: mitogen-activated protein kinase kinase 9-like [Nelumbo nucifera]
EVM0020024	--	--	Molecular Function: peroxidase activity (GO:0004601);; Cellular Component: extracellular region (GO:0005576);; Biological Process: response to oxidative stress (GO:0006979);; Cellular Component: plant-type cell wall (GO:0009505);; Biological Process: plant-type cell wall organization (GO:0009664);; Molecular Function: heme binding (GO:0020037);; Biological Process: hydrogen peroxide catabolic pro…	K00430|1.7791e-172|sind:105161262|K00430 peroxidase [EC:1.11.1.7] | (RefSeq) peroxidase 5-like	Phenylpropanoid biosynthesis (ko00940)	--	--	Peroxidase	Peroxidase 5 OS=Vitis vinifera OX=29760 GN=GSVIVT00037159001 PE=1 SV=2	G	Carbohydrate transport and metabolism	peroxidase 5-like [Olea europaea var. sylvestris]
Forsythia_suspensa_newGene_15476	[G]	Carbohydrate transport and metabolism	Molecular Function: phosphoglycerate mutase activity (GO:0004619);; Cellular Component: cytoplasm (GO:0005737);; Biological Process: glucose catabolic process (GO:0006007);; Biological Process: glycolytic process (GO:0006096);; Molecular Function: manganese ion binding (GO:0030145);;	K15633|5.33423e-65|pda:103709720|K15633 2,3-bisphosphoglycerate-independent phosphoglycerate mutase [EC:5.4.2.12] | (RefSeq) 2,3-bisphosphoglycerate-independent phosphoglycerate mutase-like	Glycolysis / Gluconeogenesis (ko00010);; Glycine, serine and threonine metabolism (ko00260);; Carbon metabolism (ko01200);; Biosynthesis of amino acids (ko01230)	[G]	Carbohydrate transport and metabolism	Metalloenzyme superfamily	2,3-bisphosphoglycerate-independent phosphoglycerate mutase OS=Mesembryanthemum crystallinum OX=3544 GN=PGM1 PE=2 SV=1	G	Carbohydrate transport and metabolism	2,3-bisphosphoglycerate-independent phosphoglycerate mutase-like [Cucurbita maxima]
EVM0011868	--	--	Molecular Function: iron ion binding (GO:0005506);; Cellular Component: photosystem II (GO:0009523);; Cellular Component: chloroplast thylakoid membrane (GO:0009535);; Biological Process: photosynthetic electron transport in photosystem II (GO:0009772);; Molecular Function: oxygen evolving activity (GO:0010242);; Cellular Component: integral component of membrane (GO:0016021);; Molecular Function…	K02703|2.66774e-74|eus:EUTSA_v10012367mg|K02703 photosystem II P680 reaction center D1 protein [EC:1.10.3.9] | (RefSeq) hypothetical protein	Photosynthesis (ko00195)	--	--	Photosynthetic reaction centre protein	Photosystem II protein D1 OS=Cryptomeria japonica OX=3369 GN=psbA PE=3 SV=1	C	Energy production and conversion	PsbA (chloroplast) [Kirengeshoma palmata]
EVM0022878	--	--	--	K16609|1.81314e-76|sind:105173680|K16609 tubulin--tyrosine ligase-like protein 12 | (RefSeq) tubulin--tyrosine ligase-like protein 12	--	[O]	Posttranslational modification, protein turnover, chaperones	Tubulin-tyrosine ligase family	--	S	Function unknown	tubulin--tyrosine ligase-like protein 12 [Olea europaea var. sylvestris]
EVM0014980	--	--	--	--	--	--	--	Late embryogenesis abundant protein	Protein SENESCENCE-ASSOCIATED GENE 21, mitochondrial OS=Arabidopsis thaliana OX=3702 GN=SAG21 PE=2 SV=1	S	Function unknown	protein SENESCENCE-ASSOCIATED GENE 21, mitochondrial-like [Olea europaea var. sylvestris]
EVM0031354	--	--	Molecular Function: zinc ion binding (GO:0008270);;	--	--	[O]	Posttranslational modification, protein turnover, chaperones	Ring finger domain;; RING-like zinc finger;; Zinc finger, C3HC4 type (RING finger);; Zinc finger, C3HC4 type (RING finger);; Anaphase-promoting complex subunit 11 RING-H2 finger	E3 ubiquitin-protein ligase MPSR1 OS=Arabidopsis thaliana OX=3702 GN=MPSR1 PE=1 SV=1	O	Posttranslational modification, protein turnover, chaperones	E3 ubiquitin-protein ligase RING1-like [Olea europaea var. sylvestris]
Forsythia_suspensa_newGene_10174	--	--	--	--	--	[D]	Cell cycle control, cell division, chromosome partitioning	--	--	S	Function unknown	uncharacterized protein LOC111394171 [Olea europaea var. sylvestris]
EVM0026997	--	--	--	--	--	--	--	--	KIN14B-interacting protein At4g14310 OS=Arabidopsis thaliana OX=3702 GN=At4g14310 PE=1 SV=1	S	Function unknown	KIN14B-interacting protein At4g14310-like isoform X1 [Olea europaea var. sylvestris]
EVM0011955	[O]	Posttranslational modification, protein turnover, chaperones	Molecular Function: peroxidase activity (GO:0004601);; Molecular Function: peroxiredoxin activity (GO:0051920);; Biological Process: oxidation-reduction process (GO:0055114);; Biological Process: cellular oxidant detoxification (GO:0098869);;	--	--	[O]	Posttranslational modification, protein turnover, chaperones	Redoxin;; AhpC/TSA family	Peroxiredoxin-2 OS=Populus trichocarpa OX=3694 PE=1 SV=1	O	Posttranslational modification, protein turnover, chaperones	peroxiredoxin-2-like [Olea europaea var. sylvestris]
EVM0004810	--	--	--	--	--	--	--	MULE transposase domain;; SWIM zinc finger	--	S	Function unknown	uncharacterized protein LOC111374185 [Olea europaea var. sylvestris]
EVM0019126	--	--	--	--	--	[O]	Posttranslational modification, protein turnover, chaperones	Ring finger domain;; RING-H2 zinc finger domain;; Zinc finger, C3HC4 type (RING finger);; RING-like zinc finger;; Zinc finger, C3HC4 type (RING finger);; Anaphase-promoting complex subunit 11 RING-H2 finger	RING-H2 finger protein ATL57 OS=Arabidopsis thaliana OX=3702 GN=ATL57 PE=2 SV=1	O	Posttranslational modification, protein turnover, chaperones	RING-H2 finger protein ATL57-like [Olea europaea var. sylvestris]
EVM0005728	[DPM]	Cell cycle control, cell division, chromosome partitioning;; Inorganic ion transport and metabolism;; Cell wall/membrane/envelope biogenesis	Molecular Function: copper ion binding (GO:0005507);; Biological Process: lignin biosynthetic process (GO:0009809);; Molecular Function: oxidoreductase activity, oxidizing metal ions (GO:0016722);; Biological Process: lignin catabolic process (GO:0046274);; Cellular Component: apoplast (GO:0048046);; Molecular Function: hydroquinone:oxygen oxidoreductase activity (GO:0052716);; Biological Process…	K05909|0|sind:105178005|K05909 laccase [EC:1.10.3.2] | (RefSeq) laccase-11-like	--	[Q]	Secondary metabolites biosynthesis, transport and catabolism	Multicopper oxidase;; Multicopper oxidase;; Multicopper oxidase	Laccase-11 OS=Arabidopsis thaliana OX=3702 GN=LAC11 PE=2 SV=1	Q	Secondary metabolites biosynthesis, transport and catabolism	laccase-11 [Sesamum indicum]
EVM0011964	[V]	Defense mechanisms	Molecular Function: ATP binding (GO:0005524);; Molecular Function: ATPase activity (GO:0016887);;	K12608|1.13826e-170|sind:105163431|K12608 CCR4-NOT complex subunit CAF16 | (RefSeq) ABC transporter I family member 19-like	RNA degradation (ko03018)	[RK]	General function prediction only;; Transcription	ABC transporter;; AAA domain, putative AbiEii toxin, Type IV TA system	ABC transporter I family member 19 OS=Arabidopsis thaliana OX=3702 GN=ABCI19 PE=2 SV=1	S	Function unknown	PREDICTED: ABC transporter I family member 19-like [Nicotiana tomentosiformis]
EVM0003706	--	--	Biological Process: embryo development (GO:0009790);;	--	--	--	--	Late embryogenesis abundant (LEA) group 1	Late embryogenesis abundant protein 46 OS=Arabidopsis thaliana OX=3702 GN=LEA46 PE=2 SV=1	S	Function unknown	11 kDa late embryogenesis abundant protein-like [Olea europaea var. sylvestris]
EVM0028351	--	--	--	--	--	--	--	--	--	--	--	hypothetical protein PSTG_18253, partial [Puccinia striiformis f. sp. tritici PST-78]
Forsythia_suspensa_newGene_6492	--	--	Cellular Component: integral component of membrane (GO:0016021);;	K12191|2.0113e-10|sind:105167533|K12191 charged multivesicular body protein 2A | (RefSeq) vacuolar protein sorting-associated protein 2 homolog 2-like	Endocytosis (ko04144)	--	--	LSD1 zinc finger	Protein LOL1 OS=Arabidopsis thaliana OX=3702 GN=LOL1 PE=2 SV=1	S	Function unknown	protein LOL2-like isoform X1 [Olea europaea var. sylvestris]
EVM0013547	[R]	General function prediction only	Molecular Function: methyltransferase activity (GO:0008168);; Biological Process: methylation (GO:0032259);; Cellular Component: intracellular organelle (GO:0043229);; Molecular Function: metal ion binding (GO:0046872);;	--	--	[R]	General function prediction only	SET domain;; Pre-SET motif	Histone-lysine N-methyltransferase SUVR5 OS=Arabidopsis thaliana OX=3702 GN=SUVR5 PE=1 SV=3	S	Function unknown	histone-lysine N-methyltransferase SUVR5-like isoform X1 [Olea europaea var. sylvestris]
EVM0009215	--	--	Molecular Function: translation initiation factor activity (GO:0003743);; Cellular Component: cytoplasm (GO:0005737);; Biological Process: translational initiation (GO:0006413);;	K03259|8.24165e-102|sind:105167329|K03259 translation initiation factor 4E | (RefSeq) eukaryotic translation initiation factor 4E-1-like	RNA transport (ko03013)	[J]	Translation, ribosomal structure and biogenesis	Eukaryotic initiation factor 4E	Eukaryotic translation initiation factor 4E-1 OS=Zea mays OX=4577 PE=2 SV=1	J	Translation, ribosomal structure and biogenesis	eukaryotic translation initiation factor 4E-1-like [Olea europaea var. sylvestris]
EVM0028102	[S]	Function unknown	--	--	--	--	--	--	IQ domain-containing protein IQM3 OS=Arabidopsis thaliana OX=3702 GN=IQM3 PE=2 SV=1	S	Function unknown	IQ domain-containing protein IQM3-like [Olea europaea var. sylvestris]
EVM0003905	--	--	--	--	--	[R]	General function prediction only	--	--	L	Replication, recombination and repair	uncharacterized protein LOC111375088 [Olea europaea var. sylvestris]
EVM0024344	--	--	Cellular Component: integral component of membrane (GO:0016021);;	K20362|3.57047e-157|sind:105159460|K20362 protein transport protein YIF1 | (RefSeq) protein YIF1B-like	--	[S]	Function unknown	YIF1	--	S	Function unknown	protein YIF1B-like isoform X2 [Olea europaea var. sylvestris]
EVM0025429	[QV]	Secondary metabolites biosynthesis, transport and catabolism;; Defense mechanisms	Molecular Function: monooxygenase activity (GO:0004497);; Molecular Function: iron ion binding (GO:0005506);; Cellular Component: integral component of membrane (GO:0016021);; Molecular Function: oxidoreductase activity, acting on paired donors, with incorporation or reduction of molecular oxygen (GO:0016705);; Molecular Function: heme binding (GO:0020037);; Biological Process: oxidation-reductio…	--	--	[Q]	Secondary metabolites biosynthesis, transport and catabolism	Cytochrome P450	Ferruginol synthase OS=Salvia miltiorrhiza OX=226208 GN=CYP76AH1 PE=1 SV=1	Q	Secondary metabolites biosynthesis, transport and catabolism	ferruginol synthase-like [Olea europaea var. sylvestris]
EVM0032118	--	--	Biological Process: carbohydrate transport (GO:0008643);; Cellular Component: integral component of Golgi membrane (GO:0030173);; Cellular Component: integral component of endoplasmic reticulum membrane (GO:0030176);; Molecular Function: 3'-phosphoadenosine 5'-phosphosulfate transmembrane transporter activity (GO:0046964);; Biological Process: 3'-phospho-5'-adenylyl sulfate transmembrane transpor…	K15277|0|sind:105171861|K15277 solute carrier family 35 (adenosine 3'-phospho 5'-phosphosulfate transporter), member B3 | (RefSeq) UDP-galactose/UDP-glucose transporter 4-like	--	[G]	Carbohydrate transport and metabolism	UAA transporter family;; EamA-like transporter family	UDP-galactose/UDP-glucose transporter 4 OS=Arabidopsis thaliana OX=3702 GN=UTR4 PE=2 SV=1	EG	Amino acid transport and metabolism;; Carbohydrate transport and metabolism	UDP-galactose/UDP-glucose transporter 4-like [Olea europaea var. sylvestris]
Forsythia_suspensa_newGene_12783	--	--	--	--	--	--	--	Domain of unknown function (DUF1985)	Cytochrome b5 OS=Oryza sativa subsp. japonica OX=39947 GN=Os05g0108800 PE=2 SV=2	CI	Energy production and conversion;; Lipid transport and metabolism	uncharacterized protein LOC111381224 [Olea europaea var. sylvestris]
Forsythia_suspensa_newGene_8931	--	--	--	--	--	--	--	--	--	--	--	putative cytochrome c biogenesis ccmB-like mitochondrial protein [Capsicum annuum]
Forsythia_suspensa_newGene_1454	--	--	--	--	--	--	--	--	--	S	Function unknown	--
EVM0003939	[R]	General function prediction only	--	--	--	--	--	Tetratricopeptide repeat;; Tetratricopeptide repeat;; Tetratricopeptide repeat	Protein SULFUR DEFICIENCY-INDUCED 1 OS=Arabidopsis thaliana OX=3702 GN=SDI1 PE=2 SV=1	S	Function unknown	protein SULFUR DEFICIENCY-INDUCED 1-like [Olea europaea var. sylvestris]
EVM0032524	--	--	--	--	--	--	--	--	--	--	--	hypothetical protein VITISV_040230 [Vitis vinifera]
EVM0010065	--	--	--	--	--	[R]	General function prediction only	--	--	S	Function unknown	uncharacterized protein LOC111394287 [Olea europaea var. sylvestris]
EVM0006086	--	--	--	--	--	[R]	General function prediction only	PPR repeat family;; PPR repeat;; PPR repeat;; Pentatricopeptide repeat domain	Pentatricopeptide repeat-containing protein At1g02370, mitochondrial OS=Arabidopsis thaliana OX=3702 GN=At1g02370 PE=2 SV=1	S	Function unknown	pentatricopeptide repeat-containing protein At1g02370, mitochondrial-like [Olea europaea var. sylvestris]
EVM0025046	--	--	--	--	--	--	--	--	--	--	--	PREDICTED: uncharacterized protein LOC109168971 [Ipomoea nil]
EVM0031465	--	--	--	K09422|8.0518e-118|vvi:100248153|K09422 myb proto-oncogene protein, plant | (RefSeq) R2R3 transcription factor MYB108-like protein 1	--	[K]	Transcription	Myb-like DNA-binding domain;; Myb-like DNA-binding domain	Transcription factor MYB78 OS=Arabidopsis thaliana OX=3702 GN=MYB78 PE=2 SV=1	K	Transcription	transcription factor MYB108-like [Olea europaea var. sylvestris]
EVM0000054	--	--	Biological Process: protein deubiquitination (GO:0016579);; Molecular Function: thiol-dependent ubiquitinyl hydrolase activity (GO:0036459);; Molecular Function: metal ion binding (GO:0046872);;	--	--	[O]	Posttranslational modification, protein turnover, chaperones	Ubiquitin carboxyl-terminal hydrolase	--	O	Posttranslational modification, protein turnover, chaperones	hypothetical protein M569_13482 [Genlisea aurea]
EVM0028773	[J]	Translation, ribosomal structure and biogenesis	Molecular Function: structural constituent of ribosome (GO:0003735);; Cellular Component: mitochondrion (GO:0005739);; Cellular Component: ribosome (GO:0005840);; Biological Process: translation (GO:0006412);;	K02906|5.63984e-19|thj:104815360|K02906 large subunit ribosomal protein L3 | (RefSeq) 50S ribosomal protein L3-2, chloroplastic	Ribosome (ko03010)	[J]	Translation, ribosomal structure and biogenesis	--	50S ribosomal protein L3-2, chloroplastic OS=Arabidopsis thaliana OX=3702 GN=RPL3B PE=2 SV=1	J	Translation, ribosomal structure and biogenesis	PREDICTED: 50S ribosomal protein L3-2, chloroplastic [Tarenaya hassleriana]
EVM0009047	--	--	--	--	--	--	--	Arabidopsis protein of unknown function	--	S	Function unknown	uncharacterized protein LOC111409610 [Olea europaea var. sylvestris]
EVM0025843	--	--	Molecular Function: metal ion binding (GO:0046872);;	K11982|1.8998e-127|sind:105170616|K11982 E3 ubiquitin-protein ligase RNF115/126 [EC:2.3.2.27] | (RefSeq) E3 ubiquitin-protein ligase CIP8-like	--	[O]	Posttranslational modification, protein turnover, chaperones	Ring finger domain;; zinc-ribbon;; Zinc finger, C3HC4 type (RING finger);; RING-like zinc finger;; Zinc finger, C3HC4 type (RING finger)	E3 ubiquitin-protein ligase SIRP1 OS=Oryza sativa subsp. japonica OX=39947 GN=SIRP1 PE=1 SV=1	O	Posttranslational modification, protein turnover, chaperones	E3 ubiquitin-protein ligase SIRP1-like [Olea europaea var. sylvestris]
EVM0031656	--	--	--	--	--	[R]	General function prediction only	--	--	L	Replication, recombination and repair	uncharacterized protein LOC111376307 [Olea europaea var. sylvestris]
EVM0013320	--	--	Molecular Function: transcription factor activity, sequence-specific DNA binding (GO:0003700);; Biological Process: regulation of transcription, DNA-templated (GO:0006355);; Molecular Function: sequence-specific DNA binding (GO:0043565);;	--	--	--	--	WRKY DNA -binding domain	Probable WRKY transcription factor 13 OS=Arabidopsis thaliana OX=3702 GN=WRKY13 PE=2 SV=1	K	Transcription	probable WRKY transcription factor 13 isoform X2 [Olea europaea var. sylvestris]
EVM0012413	--	--	Cellular Component: integral component of membrane (GO:0016021);;	--	--	--	--	GDP-fucose protein O-fucosyltransferase	O-fucosyltransferase 27 OS=Arabidopsis thaliana OX=3702 GN=OFUT27 PE=2 SV=1	S	Function unknown	O-fucosyltransferase 27-like [Olea europaea var. sylvestris]
EVM0015969	--	--	Molecular Function: transcription factor activity, sequence-specific DNA binding (GO:0003700);; Cellular Component: nucleus (GO:0005634);; Biological Process: regulation of transcription, DNA-templated (GO:0006355);; Molecular Function: sequence-specific DNA binding (GO:0043565);;	--	--	--	--	GRAS domain family	DELLA protein GAI1 OS=Vitis vinifera OX=29760 GN=GAI1 PE=2 SV=1	S	Function unknown	DELLA protein RGL2-like [Olea europaea var. sylvestris]
EVM0014087	[S]	Function unknown	Molecular Function: DNA binding (GO:0003677);; Molecular Function: helicase activity (GO:0004386);; Molecular Function: iron ion binding (GO:0005506);; Molecular Function: ATP binding (GO:0005524);; Cellular Component: nucleus (GO:0005634);; Molecular Function: zinc ion binding (GO:0008270);; Biological Process: cell proliferation (GO:0008283);; Biological Process: response to auxin (GO:0009733);…	K11643|0|sind:105164538|K11643 chromodomain-helicase-DNA-binding protein 4 [EC:3.6.4.12] | (RefSeq) CHD3-type chromatin-remodeling factor PICKLE	--	[R]	General function prediction only	SNF2 family N-terminal domain;; Domain of Unknown Function (DUF1086);; Chromo (CHRromatin Organisation MOdifier) domain;; Domain of Unknown Function (DUF1087);; Helicase conserved C-terminal domain;; Type III restriction enzyme, res subunit;; PHD-finger;; Class II histone deacetylase complex subunits 2 and 3;; CHDCT2 (NUC038) domain	CHD3-type chromatin-remodeling factor PICKLE OS=Arabidopsis thaliana OX=3702 GN=PKL PE=1 SV=1	L	Replication, recombination and repair	CHD3-type chromatin-remodeling factor PICKLE-like [Olea europaea var. sylvestris]
EVM0025646	[O]	Posttranslational modification, protein turnover, chaperones	Molecular Function: ATP binding (GO:0005524);; Biological Process: protein folding (GO:0006457);; Biological Process: response to stress (GO:0006950);; Molecular Function: unfolded protein binding (GO:0051082);;	K04079|0|csv:101210914|K04079 molecular chaperone HtpG | (RefSeq) heat shock protein 83	Protein processing in endoplasmic reticulum (ko04141);; Plant-pathogen interaction (ko04626)	[O]	Posttranslational modification, protein turnover, chaperones	Hsp90 protein;; Histidine kinase-, DNA gyrase B-, and HSP90-like ATPase;; Histidine kinase-, DNA gyrase B-, and HSP90-like ATPase	Heat shock protein 83 OS=Ipomoea nil OX=35883 GN=HSP83A PE=2 SV=1	O	Posttranslational modification, protein turnover, chaperones	heat shock protein 83 [Quercus suber]
EVM0027078	--	--	--	--	--	[R]	General function prediction only	--	--	V	Defense mechanisms	hypothetical protein CDL12_00336 [Handroanthus impetiginosus]
EVM0032492	--		Molecular Function: protein kinase activity (GO:0004672);; Molecular Function: ATP binding (GO:0005524);; Biological Process: protein phosphorylation (GO:0006468);; Cellular Component: integral component of membrane (GO:0016021);;	--	--	--	--	Protein tyrosine kinase;; Protein kinase domain;; Leucine Rich repeats (2 copies);; Leucine rich repeat N-terminal domain;; Leucine Rich Repeat	Probable leucine-rich repeat receptor-like protein kinase At1g68400 OS=Arabidopsis thaliana OX=3702 GN=At1g68400 PE=2 SV=1	T	Signal transduction mechanisms	probable leucine-rich repeat receptor-like protein kinase At1g68400 [Sesamum indicum]
EVM0022904	[T]	Signal transduction mechanisms	--	--	--	--	--	Protein kinase domain;; Protein tyrosine kinase;; Leucine rich repeat;; Leucine Rich Repeat	Probable LRR receptor-like serine/threonine-protein kinase At4g37250 OS=Arabidopsis thaliana OX=3702 GN=At4g37250 PE=2 SV=1	T	Signal transduction mechanisms	probable LRR receptor-like serine/threonine-protein kinase At4g37250 [Olea europaea var. sylvestris]
EVM0015494	--	--	--	--	--	[V]	Defense mechanisms	--	--	M	Cell wall/membrane/envelope biogenesis	golgin subfamily A member 5-like isoform X1 [Olea europaea var. sylvestris]
EVM0027955	--	--	Biological Process: phosphorylation (GO:0016310);;	--	--	--	--	--	Pyrophosphate--fructose 6-phosphate 1-phosphotransferase subunit alpha OS=Solanum tuberosum OX=4113 GN=PFP-ALPHA PE=1 SV=2	G	Carbohydrate transport and metabolism	uncharacterized protein LOC111410412 isoform X1 [Olea europaea var. sylvestris]
EVM0011603	--	--	--	K20725|1.16809e-56|sind:105179693|K20725 MAP kinase substrate 1 | (RefSeq) protein MKS1	--	--	--	VQ motif	Protein MKS1 OS=Arabidopsis thaliana OX=3702 GN=MKS1 PE=1 SV=2	S	Function unknown	protein MKS1-like [Olea europaea var. sylvestris]
EVM0002359	--	--	--	K14638|0|sind:105174544|K14638 solute carrier family 15 (peptide/histidine transporter), member 3/4 | (RefSeq) protein NRT1/ PTR FAMILY 5.5-like	--	[E]	Amino acid transport and metabolism	POT family	Protein NRT1/ PTR FAMILY 5.5 OS=Arabidopsis thaliana OX=3702 GN=NPF5.5 PE=2 SV=1	E	Amino acid transport and metabolism	protein NRT1/ PTR FAMILY 5.5-like isoform X1 [Olea europaea var. sylvestris]
EVM0021115	--	--	--	--	--	--	--	--	--	S	Function unknown	uncharacterized protein LOC111374527 [Olea europaea var. sylvestris]
EVM0026983	--	--	--	K06963|9.54894e-172|sind:105170915|K06963 tRNA acetyltransferase TAN1 | (RefSeq) THUMP domain-containing protein 1 homolog	--	[R]	General function prediction only	THUMP domain	--	S	Function unknown	THUMP domain-containing protein 1 homolog isoform X1 [Olea europaea var. sylvestris]
EVM0009251	--	--	--	--	--	--	--	--	--	S	Function unknown	uncharacterized protein LOC111381323 [Olea europaea var. sylvestris]
EVM0013099	--	--	--	--	--	[T]	Signal transduction mechanisms	NB-ARC domain;; Late blight resistance protein R1	Putative late blight resistance protein homolog R1B-12 OS=Solanum demissum OX=50514 GN=R1B-12 PE=3 SV=2	S	Function unknown	putative late blight resistance protein homolog R1A-3 [Olea europaea var. sylvestris]
Forsythia_suspensa_newGene_8504	[E]	Amino acid transport and metabolism	Cellular Component: mitochondrion (GO:0005739);; Molecular Function: alanine-glyoxylate transaminase activity (GO:0008453);; Molecular Function: pyridoxal phosphate binding (GO:0030170);; Molecular Function: identical protein binding (GO:0042802);;	K00827|2.51059e-36|sly:101268729|K00827 alanine-glyoxylate transaminase / (R)-3-amino-2-methylpropionate-pyruvate transaminase [EC:2.6.1.44 2.6.1.40] | (RefSeq) alanine--glyoxylate aminotransferase 2 homolog 2, mitochondrial-like	Alanine, aspartate and glutamate metabolism (ko00250);; Glycine, serine and threonine metabolism (ko00260);; Cysteine and methionine metabolism (ko00270);; Valine, leucine and isoleucine degradation (ko00280)	[E]	Amino acid transport and metabolism	Aminotransferase class-III	Alanine--glyoxylate aminotransferase 2 homolog 3, mitochondrial OS=Arabidopsis thaliana OX=3702 GN=At3g08860 PE=2 SV=1	E	Amino acid transport and metabolism	alanine--glyoxylate aminotransferase 2 homolog 2, mitochondrial-like [Olea europaea var. sylvestris]
EVM0023728	--	--	--	--	--	[R]	General function prediction only	C2 domain	Protein C2-DOMAIN ABA-RELATED 4 OS=Arabidopsis thaliana OX=3702 GN=CAR4 PE=1 SV=1	S	Function unknown	protein C2-DOMAIN ABA-RELATED 4-like [Olea europaea var. sylvestris]
EVM0022608	--	--	Cellular Component: chromosome, centromeric region (GO:0000775);; Cellular Component: nucleus (GO:0005634);; Cellular Component: cytoplasm (GO:0005737);; Biological Process: protein dephosphorylation (GO:0006470);; Molecular Function: CTD phosphatase activity (GO:0008420);;	K17616|0|gmx:100798665|K17616 CTD small phosphatase-like protein 2 [EC:3.1.3.-] | (RefSeq) CTD small phosphatase-like protein 2	--	[K]	Transcription	Rubber elongation factor protein (REF);; NLI interacting factor-like phosphatase	REF/SRPP-like protein At1g67360 OS=Arabidopsis thaliana OX=3702 GN=At1g67360 PE=2 SV=1	K	Transcription	uncharacterized protein LOC111404463 [Olea europaea var. sylvestris]
EVM0026184	--	--	--	--	--	--	--	Plant self-incompatibility protein S1	S-protein homolog 5 OS=Arabidopsis thaliana OX=3702 GN=SPH5 PE=2 SV=1	S	Function unknown	hypothetical protein CDL12_02808 [Handroanthus impetiginosus]
EVM0024054	--	--	--	--	--	--	--	--	--	S	Function unknown	uncharacterized protein LOC111392293 [Olea europaea var. sylvestris]
EVM0004337	--	--	--	--	--	--	--	TFIIS helical bundle-like domain	--	S	Function unknown	uncharacterized protein LOC111392167 [Olea europaea var. sylvestris]
Forsythia_suspensa_newGene_11706	--	--	Molecular Function: hydrolase activity, hydrolyzing O-glycosyl compounds (GO:0004553);; Biological Process: carbohydrate metabolic process (GO:0005975);; Biological Process: seed germination (GO:0009845);;	K19355|3.04833e-26|tcc:TCM_019679|K19355 mannan endo-1,4-beta-mannosidase [EC:3.2.1.78] | (RefSeq) Mannan endo-1,4-beta-mannosidase 6 isoform 1	Fructose and mannose metabolism (ko00051)	--	--	FAR1 DNA-binding domain	Mannan endo-1,4-beta-mannosidase 6 OS=Arabidopsis thaliana OX=3702 GN=MAN6 PE=2 SV=1	G	Carbohydrate transport and metabolism	mannan endo-1,4-beta-mannosidase 6-like [Olea europaea var. sylvestris]
EVM0012263	[QV]	Secondary metabolites biosynthesis, transport and catabolism;; Defense mechanisms	Cellular Component: membrane (GO:0016020);; Molecular Function: oxidoreductase activity (GO:0016491);; Molecular Function: metal ion binding (GO:0046872);;	--	--	[Q]	Secondary metabolites biosynthesis, transport and catabolism	Cytochrome P450	Premnaspirodiene oxygenase OS=Hyoscyamus muticus OX=35626 GN=CYP71D55 PE=1 SV=1	Q	Secondary metabolites biosynthesis, transport and catabolism	premnaspirodiene oxygenase-like [Olea europaea var. sylvestris]
EVM0020041	[J]	Translation, ribosomal structure and biogenesis	Molecular Function: tRNA binding (GO:0000049);; Molecular Function: magnesium ion binding (GO:0000287);; Molecular Function: phenylalanine-tRNA ligase activity (GO:0004826);; Molecular Function: ATP binding (GO:0005524);; Cellular Component: mitochondrion (GO:0005739);; Biological Process: phenylalanyl-tRNA aminoacylation (GO:0006432);; Biological Process: tRNA processing (GO:0008033);; Cellular …	K01889|0|sind:105175891|K01889 phenylalanyl-tRNA synthetase alpha chain [EC:6.1.1.20] | (RefSeq) phenylalanine--tRNA ligase, chloroplastic/mitochondrial	Aminoacyl-tRNA biosynthesis (ko00970)	[J]	Translation, ribosomal structure and biogenesis	tRNA synthetases class II core domain (F);; Ferredoxin-fold anticodon binding domain	Phenylalanine--tRNA ligase, chloroplastic/mitochondrial OS=Arabidopsis thaliana OX=3702 GN=At3g58140 PE=1 SV=1	J	Translation, ribosomal structure and biogenesis	phenylalanine--tRNA ligase, chloroplastic/mitochondrial [Sesamum indicum]
EVM0007010	[S]	Function unknown	Cellular Component: integral component of membrane (GO:0016021);; Biological Process: transmembrane transport (GO:0055085);;	--	--	--	--	OPT oligopeptide transporter protein	Probable metal-nicotianamine transporter YSL7 OS=Arabidopsis thaliana OX=3702 GN=YSL7 PE=2 SV=1	S	Function unknown	probable metal-nicotianamine transporter YSL5 [Olea europaea var. sylvestris]
EVM0001886	[O]	Posttranslational modification, protein turnover, chaperones	Molecular Function: threonine-type endopeptidase activity (GO:0004298);; Cellular Component: nucleus (GO:0005634);; Cellular Component: cytoplasm (GO:0005737);; Cellular Component: proteasome core complex (GO:0005839);; Biological Process: proteolysis involved in cellular protein catabolic process (GO:0051603);;	K02737|2.38711e-177|sind:105156695|K02737 20S proteasome subunit beta 5 [EC:3.4.25.1] | (RefSeq) proteasome subunit beta type-5-like	Proteasome (ko03050)	[O]	Posttranslational modification, protein turnover, chaperones	Proteasome subunit	Proteasome subunit beta type-5 OS=Spinacia oleracea OX=3562 PE=2 SV=1	O	Posttranslational modification, protein turnover, chaperones	proteasome subunit beta type-5-like [Olea europaea var. sylvestris]
EVM0009633	[R]	General function prediction only	Biological Process: floral organ development (GO:0048437);; Biological Process: floral whorl development (GO:0048438);; Biological Process: phyllome development (GO:0048827);;	--	--	[BK]	Chromatin structure and dynamics;; Transcription	SET domain;; Domain of unknown function (DUF4339)	Histone-lysine N-methyltransferase ATXR3 OS=Arabidopsis thaliana OX=3702 GN=ATXR3 PE=2 SV=2	S	Function unknown	histone-lysine N-methyltransferase ATXR3-like [Olea europaea var. sylvestris]
EVM0025647	--	--	Molecular Function: DNA binding (GO:0003677);; Biological Process: regulation of transcription, DNA-templated (GO:0006355);;	K09419|5.95604e-116|sind:105177622|K09419 heat shock transcription factor, other eukaryote | (RefSeq) heat shock factor protein HSF24	--	[K]	Transcription	HSF-type DNA-binding	Heat shock factor protein HSF24 OS=Solanum peruvianum OX=4082 GN=HSF24 PE=2 SV=1	K	Transcription	heat shock factor protein HSF24-like [Olea europaea var. sylvestris]
EVM0007922	--	--	Cellular Component: integral component of membrane (GO:0016021);; Molecular Function: heat shock protein binding (GO:0031072);; Molecular Function: unfolded protein binding (GO:0051082);;	--	--	--	--	--	Protein ORANGE, chloroplastic OS=Arabidopsis thaliana OX=3702 GN=OR PE=1 SV=1	S	Function unknown	protein ORANGE-GREEN, chloroplastic isoform X1 [Olea europaea var. sylvestris]
EVM0008947	--	--	--	K12349|0|sind:105177991|K12349 neutral ceramidase [EC:3.5.1.23] | (RefSeq) neutral ceramidase-like	Sphingolipid metabolism (ko00600)	[T]	Signal transduction mechanisms	Neutral/alkaline non-lysosomal ceramidase, N-terminal;; Neutral/alkaline non-lysosomal ceramidase, C-terminal	Neutral ceramidase 2 OS=Arabidopsis thaliana OX=3702 GN=NCER2 PE=3 SV=1	S	Function unknown	neutral ceramidase 2-like [Olea europaea var. sylvestris]
EVM0001430	[QV]	Secondary metabolites biosynthesis, transport and catabolism;; Defense mechanisms	Molecular Function: monooxygenase activity (GO:0004497);; Molecular Function: iron ion binding (GO:0005506);; Cellular Component: integral component of membrane (GO:0016021);; Molecular Function: oxidoreductase activity, acting on paired donors, with incorporation or reduction of molecular oxygen (GO:0016705);; Molecular Function: heme binding (GO:0020037);; Biological Process: oxidation-reductio…	K20667|0|sind:105173756|K20667 beta-amyrin 28-monooxygenase [EC:1.14.13.201] | (RefSeq) beta-amyrin 28-oxidase-like	--	[QI]	Secondary metabolites biosynthesis, transport and catabolism;; Lipid transport and metabolism	Cytochrome P450	Beta-amyrin 28-oxidase OS=Panax ginseng OX=4054 PE=2 SV=1	Q	Secondary metabolites biosynthesis, transport and catabolism	beta-amyrin 28-oxidase-like [Sesamum indicum]
EVM0032945	--	--	--	--	--	[R]	General function prediction only	PPR repeat;; PPR repeat family	Pentatricopeptide repeat-containing protein At2g20710, mitochondrial OS=Arabidopsis thaliana OX=3702 GN=At2g20710 PE=2 SV=1	S	Function unknown	PREDICTED: pentatricopeptide repeat-containing protein At2g20710, mitochondrial-like [Ziziphus jujuba]
EVM0028956	--	--	Cellular Component: integral component of membrane (GO:0016021);;	--	--	[S]	Function unknown	Uncharacterised protein family (UPF0220)	--	S	Function unknown	transmembrane protein 50 homolog isoform X2 [Olea europaea var. sylvestris]
EVM0009703	--	--	Biological Process: carbohydrate transport (GO:0008643);; Cellular Component: integral component of membrane (GO:0016021);;	K15281|2.15309e-177|sind:105164910|K15281 solute carrier family 35 | (RefSeq) putative UDP-sugar transporter DDB_G0278631	--	[GOU]	Carbohydrate transport and metabolism;; Posttranslational modification, protein turnover, chaperones;; Intracellular trafficking, secretion, and vesicular transport	Triose-phosphate Transporter family;; UAA transporter family	UDP-galactose/UDP-glucose transporter 7 OS=Arabidopsis thaliana OX=3702 GN=UTR7 PE=1 SV=1	U	Intracellular trafficking, secretion, and vesicular transport	UDP-galactose/UDP-glucose transporter 7 isoform X1 [Olea europaea var. sylvestris]
EVM0021235	--	--	Biological Process: regulation of photoperiodism, flowering (GO:2000028);;	K12124|0|sind:105158892|K12124 GIGANTEA | (RefSeq) protein GIGANTEA-like	Circadian rhythm - plant (ko04712)	--	--	--	Protein GIGANTEA OS=Arabidopsis thaliana OX=3702 GN=GI PE=1 SV=2	S	Function unknown	hypothetical protein CDL12_12462 [Handroanthus impetiginosus]
EVM0021408	--	--	--	K11991|3.61319e-14|sind:105156438|K11991 tRNA(adenine34) deaminase [EC:3.5.4.33] | (RefSeq) tRNA(adenine(34)) deaminase, chloroplastic	--	--	--	--	--	--	--	tRNA(adenine(34)) deaminase, chloroplastic-like [Olea europaea var. sylvestris]
EVM0010680	--	--	Cellular Component: plasma membrane (GO:0005886);;	--	--	--	--	--	--	S	Function unknown	uncharacterized protein LOC111393281 [Olea europaea var. sylvestris]
EVM0004368	--	--	Biological Process: defense response (GO:0006952);;	--	--	--	--	LURP-one-related	Protein LURP-one-related 8 OS=Arabidopsis thaliana OX=3702 GN=At2g38640 PE=2 SV=1	S	Function unknown	protein LURP-one-related 8-like [Olea europaea var. sylvestris]
EVM0031126	[R]	General function prediction only	--	--	--	[C]	Energy production and conversion	Aldo/keto reductase family	Probable voltage-gated potassium channel subunit beta OS=Oryza sativa subsp. japonica OX=39947 GN=KOB1 PE=1 SV=2	C	Energy production and conversion	uncharacterized protein LOC111372879 [Olea europaea var. sylvestris]
EVM0011153	[C]	Energy production and conversion	Cellular Component: plasma membrane (GO:0005886);; Cellular Component: chloroplast thylakoid membrane (GO:0009535);; Biological Process: ATP synthesis coupled proton transport (GO:0015986);; Cellular Component: integral component of membrane (GO:0016021);; Cellular Component: proton-transporting ATP synthase complex, coupling factor F(o) (GO:0045263);; Molecular Function: proton-transporting ATP …	K02108|1.47591e-146|sind:11452385|K02108 F-type H+-transporting ATPase subunit a | (RefSeq) atpI, SIC0159; ATP synthase CF0 A subunit	Oxidative phosphorylation (ko00190);; Photosynthesis (ko00195)	[C]	Energy production and conversion	ATP synthase A chain	ATP synthase subunit a, chloroplastic OS=Nicotiana tabacum OX=4097 GN=atpI PE=3 SV=1	C	Energy production and conversion	ATP synthase CF0 A subunit (chloroplast) [Forsythia x intermedia]
EVM0007027	--	--	--	--	--	[O]	Posttranslational modification, protein turnover, chaperones	Zinc knuckle	--	OU	Posttranslational modification, protein turnover, chaperones;; Intracellular trafficking, secretion, and vesicular transport	protein AIR1-like isoform X2 [Helianthus annuus]
EVM0020913	--	--	Molecular Function: DNA binding (GO:0003677);; Cellular Component: chloroplast (GO:0009507);; Biological Process: defense response signaling pathway, resistance gene-dependent (GO:0009870);; Biological Process: defense response signaling pathway, resistance gene-independent (GO:0010204);; Biological Process: defense response to bacterium (GO:0042742);; Biological Process: defense response to fung…	K12860|0|sind:105166565|K12860 pre-mRNA-splicing factor CDC5/CEF1 | (RefSeq) cell division cycle 5-like protein	Spliceosome (ko03040)	[AD]	RNA processing and modification;; Cell cycle control, cell division, chromosome partitioning	pre-mRNA splicing factor component;; Myb-like DNA-binding domain;; Myb-like DNA-binding domain	Cell division cycle 5-like protein OS=Arabidopsis thaliana OX=3702 GN=CDC5 PE=1 SV=2	K	Transcription	cell division cycle 5-like protein isoform X1 [Sesamum indicum]
EVM0023405	--	--	--	--	--	--	--	PLAT/LH2 domain;; Embryo-specific protein 3, (ATS3)	PLAT domain-containing protein 1 OS=Arabidopsis thaliana OX=3702 GN=PLAT1 PE=1 SV=1	S	Function unknown	PLAT domain-containing protein 3-like [Olea europaea var. sylvestris]
EVM0006247	--		Molecular Function: protein serine/threonine kinase activity (GO:0004674);; Molecular Function: ATP binding (GO:0005524);; Cellular Component: plasma membrane (GO:0005886);; Biological Process: protein phosphorylation (GO:0006468);; Cellular Component: integral component of membrane (GO:0016021);;	K04733|0|sind:105165621|K04733 interleukin-1 receptor-associated kinase 4 [EC:2.7.11.1] | (RefSeq) serine/threonine-protein kinase CDL1	--	[T]	Signal transduction mechanisms	Protein kinase domain;; Protein tyrosine kinase	Serine/threonine-protein kinase PBS1 OS=Arabidopsis thaliana OX=3702 GN=PBS1 PE=1 SV=1	T	Signal transduction mechanisms	probable serine/threonine-protein kinase PBL23 [Sesamum indicum]
EVM0018376	--	--	--	--	--	--	--	Replication factor-A C terminal domain	--	--	--	replication protein A 70 kDa DNA-binding subunit D-like [Olea europaea var. sylvestris]
EVM0004999	[J]	Translation, ribosomal structure and biogenesis	Molecular Function: translation elongation factor activity (GO:0003746);; Molecular Function: GTPase activity (GO:0003924);; Molecular Function: GTP binding (GO:0005525);; Cellular Component: cytosol (GO:0005829);; Cellular Component: ribosome (GO:0005840);; Biological Process: translational elongation (GO:0006414);;	K14536|0|sind:105167179|K14536 ribosome assembly protein 1 [EC:3.6.5.-] | (RefSeq) elongation factor Tu GTP-binding domain-containing protein 1	Ribosome biogenesis in eukaryotes (ko03008)	[J]	Translation, ribosomal structure and biogenesis	Elongation factor Tu GTP binding domain;; Elongation factor G C-terminus;; Elongation factor Tu domain 2;; Elongation Factor G, domain II	Elongation factor 2 OS=Parachlorella kessleri OX=3074 PE=2 SV=1	J	Translation, ribosomal structure and biogenesis	elongation factor-like GTPase 1 [Olea europaea var. sylvestris]
EVM0026465	--	--	Cellular Component: membrane (GO:0016020);;	--	--	--	--	--	--	S	Function unknown	uncharacterized protein LOC111380193 [Olea europaea var. sylvestris]
EVM0020359	--	--	Cellular Component: integral component of membrane (GO:0016021);;	--	--	--	--	--	--	S	Function unknown	uncharacterized protein LOC111382705 [Olea europaea var. sylvestris]
EVM0004533	[I]	Lipid transport and metabolism	Molecular Function: phospholipase D activity (GO:0004630);; Molecular Function: calcium ion binding (GO:0005509);; Biological Process: response to water deprivation (GO:0009414);; Biological Process: response to salt stress (GO:0009651);; Biological Process: response to abscisic acid (GO:0009737);; Cellular Component: membrane (GO:0016020);; Biological Process: membrane lipid catabolic process (G…	K01115|0|sind:105155913|K01115 phospholipase D1/2 [EC:3.1.4.4] | (RefSeq) phospholipase D alpha 1-like	Glycerophospholipid metabolism (ko00564);; Ether lipid metabolism (ko00565);; Endocytosis (ko04144)	[I]	Lipid transport and metabolism	Phospholipase D C terminal;; Phospholipase D Active site motif;; C2 domain;; PLD-like domain	Phospholipase D alpha 1 OS=Arabidopsis thaliana OX=3702 GN=PLDALPHA1 PE=1 SV=2	I	Lipid transport and metabolism	phospholipase D alpha 1-like isoform X1 [Olea europaea var. sylvestris]
EVM0016708	--	--	--	--	--	--	--	gag-polypeptide of LTR copia-type	--	--	--	uncharacterized protein LOC111382477 [Olea europaea var. sylvestris]
EVM0007292	[R]	General function prediction only	Molecular Function: nucleic acid binding (GO:0003676);; Molecular Function: catalytic activity (GO:0003824);; Biological Process: biosynthetic process (GO:0009058);;	--	--	[R]	General function prediction only	Phenazine biosynthesis-like protein;; R3H-associated N-terminal domain	--	S	Function unknown	uncharacterized protein LOC105163246 isoform X3 [Sesamum indicum]
EVM0015306	--	--	--	--	--	--	--	--	Zinc finger protein CONSTANS-LIKE 14 OS=Arabidopsis thaliana OX=3702 GN=COL14 PE=1 SV=2	S	Function unknown	zinc finger protein CONSTANS-LIKE 14-like [Olea europaea var. sylvestris]
EVM0004662	--	--	Molecular Function: iron ion binding (GO:0005506);; Biological Process: fatty acid biosynthetic process (GO:0006633);; Cellular Component: integral component of membrane (GO:0016021);; Molecular Function: oxidoreductase activity (GO:0016491);; Biological Process: oxidation-reduction process (GO:0055114);;	K15404|0|sind:105167251|K15404 aldehyde decarbonylase [EC:4.1.99.5] | (RefSeq) protein ECERIFERUM 1-like	Cutin, suberine and wax biosynthesis (ko00073)	--	--	WAX2 C-terminal domain;; Fatty acid hydroxylase superfamily;; Ring finger domain;; RING-like zinc finger;; Zinc finger, C3HC4 type (RING finger);; Zinc finger, C3HC4 type (RING finger);; Anaphase-promoting complex subunit 11 RING-H2 finger;; WAX2 C-terminal domain	Protein ECERIFERUM 1 OS=Arabidopsis thaliana OX=3702 GN=CER1 PE=1 SV=1	--	--	protein ECERIFERUM 1-like isoform X1 [Olea europaea var. sylvestris]
EVM0004482	[R]	General function prediction only	Cellular Component: nucleus (GO:0005634);; Biological Process: 7-methylguanosine metabolic process (GO:0008618);; Biological Process: tRNA methylation (GO:0030488);; Biological Process: RNA (guanine-N7)-methylation (GO:0036265);;	K15443|0|sind:105163285|K15443 tRNA (guanine-N(7)-)-methyltransferase subunit TRM82 | (RefSeq) tRNA (guanine-N(7)-)-methyltransferase non-catalytic subunit wdr4	--	[S]	Function unknown	WD domain, G-beta repeat;; Anaphase-promoting complex subunit 4 WD40 domain	Coatomer subunit alpha-2 OS=Arabidopsis thaliana OX=3702 GN=At2g21390 PE=2 SV=1	S	Function unknown	tRNA (guanine-N(7)-)-methyltransferase non-catalytic subunit wdr4 isoform X2 [Olea europaea var. sylvestris]
EVM0006945	[N]	Cell motility	Molecular Function: hydrolase activity, acting on ester bonds (GO:0016788);;	K03424|3.71186e-169|sind:105175482|K03424 TatD DNase family protein [EC:3.1.21.-] | (RefSeq) putative deoxyribonuclease tatdn3-A	--	[L]	Replication, recombination and repair	TatD related DNase	--	L	Replication, recombination and repair	uncharacterized protein LOC111370552 isoform X1 [Olea europaea var. sylvestris]
EVM0014294	--	--	Cellular Component: nuclear envelope (GO:0005635);; Cellular Component: cytosol (GO:0005829);; Biological Process: protein import into nucleus (GO:0006606);; Molecular Function: Ran GTPase binding (GO:0008536);; Molecular Function: protein transporter activity (GO:0008565);;	K20224|0|sind:105161502|K20224 importin-9 | (RefSeq) importin-9	--	[UY]	Intracellular trafficking, secretion, and vesicular transport;; Nuclear structure	Importin-beta N-terminal domain;; Exportin 1-like protein	--	O	Posttranslational modification, protein turnover, chaperones	importin-9 [Olea europaea var. sylvestris]
EVM0007585	[O]	Posttranslational modification, protein turnover, chaperones	Molecular Function: serine-type endopeptidase activity (GO:0004252);; Cellular Component: Golgi apparatus (GO:0005794);; Cellular Component: integral component of membrane (GO:0016021);; Biological Process: protein processing (GO:0016485);;	--	--	[T]	Signal transduction mechanisms	Rhomboid family	RHOMBOID-like protein 1 OS=Arabidopsis thaliana OX=3702 GN=RBL1 PE=2 SV=1	S	Function unknown	RHOMBOID-like protein 1 [Olea europaea var. sylvestris]
EVM0001207	--	--	Molecular Function: RNA polymerase II regulatory region sequence-specific DNA binding (GO:0000977);; Molecular Function: RNA polymerase II transcription factor binding (GO:0001085);; Molecular Function: transcriptional activator activity, RNA polymerase II transcription regulatory region sequence-specific binding (GO:0001228);; Molecular Function: chromatin binding (GO:0003682);; Cellular Compone…	--	--	[K]	Transcription	GATA zinc finger	GATA transcription factor 9 OS=Arabidopsis thaliana OX=3702 GN=GATA9 PE=2 SV=1	K	Transcription	GATA transcription factor 9-like [Olea europaea var. sylvestris]
EVM0024683	--	--	--	--	--	--	--	Receptor family ligand binding region	--	S	Function unknown	glutamate receptor 2.7-like isoform X1 [Olea europaea var. sylvestris]
EVM0032585	[T]	Signal transduction mechanisms	Molecular Function: voltage-gated chloride channel activity (GO:0005247);; Biological Process: chloride transport (GO:0006821);; Cellular Component: integral component of membrane (GO:0016021);; Biological Process: regulation of anion transmembrane transport (GO:1903959);;	K05016|0|sind:105169062|K05016 chloride channel 7 | (RefSeq) chloride channel protein CLC-c	--	[P]	Inorganic ion transport and metabolism	Voltage gated chloride channel;; CBS domain	Chloride channel protein CLC-c OS=Arabidopsis thaliana OX=3702 GN=CLC-C PE=1 SV=1	P	Inorganic ion transport and metabolism	chloride channel protein CLC-c-like isoform X1 [Olea europaea var. sylvestris]
EVM0019968	--	--	--	--	--	--	--	Protein of unknown function, DUF538	--	S	Function unknown	uncharacterized protein LOC111393804 [Olea europaea var. sylvestris]
EVM0004123	--	--	Molecular Function: RNA polymerase II transcription factor activity, sequence-specific DNA binding (GO:0000981);; Molecular Function: DNA binding (GO:0003677);; Cellular Component: nucleoplasm (GO:0005654);; Cellular Component: cytoplasm (GO:0005737);;	--	--	--	--	Domain of unknown function (DUF4371)	--	S	Function unknown	zinc finger MYM-type protein 1-like, partial [Olea europaea var. sylvestris]
EVM0016861	--	--	--	--	--	--	--	AP2 domain	Ethylene-responsive transcription factor CRF4 OS=Arabidopsis thaliana OX=3702 GN=CRF4 PE=1 SV=2	K	Transcription	ethylene-responsive transcription factor CRF4-like [Olea europaea var. sylvestris]
EVM0003160	--	--	Biological Process: cellulose microfibril organization (GO:0010215);; Biological Process: cell growth (GO:0016049);; Cellular Component: anchored component of membrane (GO:0031225);;	--	--	--	--	COBRA-like protein	COBRA-like protein 6 OS=Arabidopsis thaliana OX=3702 GN=COBL6 PE=2 SV=2	S	Function unknown	COBRA-like protein 6 [Sesamum indicum]
EVM0026282	--	--	--	--	--	--	--	--	--	S	Function unknown	uncharacterized protein LOC111398780 [Olea europaea var. sylvestris]
EVM0026434	--	--	--	--	--	--	--	zinc-finger of the FCS-type, C2-C2	Protein MARD1 OS=Arabidopsis thaliana OX=3702 GN=MARD1 PE=2 SV=2	S	Function unknown	protein MARD1-like [Olea europaea var. sylvestris]
EVM0032115	--	--	Molecular Function: DNA binding (GO:0003677);; Cellular Component: nucleus (GO:0005634);; Molecular Function: lipid binding (GO:0008289);; Biological Process: animal organ morphogenesis (GO:0009887);; Biological Process: leaf morphogenesis (GO:0009965);; Biological Process: meristem initiation (GO:0010014);; Biological Process: regulation of meristem growth (GO:0010075);; Biological Process: phlo…	K09338|0|sind:105163757|K09338 homeobox-leucine zipper protein | (RefSeq) homeobox-leucine zipper protein ATHB-15-like	--	--	--	MEKHLA domain;; START domain;; Homeobox domain	Homeobox-leucine zipper protein ATHB-15 OS=Arabidopsis thaliana OX=3702 GN=ATHB-15 PE=1 SV=1	K	Transcription	homeobox-leucine zipper protein ATHB-15-like [Olea europaea var. sylvestris]
EVM0007388	--	--	Molecular Function: transcription factor activity, sequence-specific DNA binding (GO:0003700);; Cellular Component: nucleus (GO:0005634);; Biological Process: regulation of transcription, DNA-templated (GO:0006355);; Molecular Function: sequence-specific DNA binding (GO:0043565);;	--	--	--	--	GRAS domain family	Scarecrow-like protein 14 OS=Arabidopsis thaliana OX=3702 GN=SCL14 PE=2 SV=2	K	Transcription	scarecrow-like protein 14 [Olea europaea var. sylvestris]
EVM0006667	[G]	Carbohydrate transport and metabolism	Cellular Component: chloroplast (GO:0009507);; Biological Process: dephosphorylation (GO:0016311);; Biological Process: reductive pentose-phosphate cycle (GO:0019253);; Molecular Function: 2-alkenal reductase [NAD(P)] activity (GO:0032440);; Molecular Function: fructose 1,6-bisphosphate 1-phosphatase activity (GO:0042132);; Molecular Function: metal ion binding (GO:0046872);; Biological Process: …	K03841|0|sind:105161570|K03841 fructose-1,6-bisphosphatase I [EC:3.1.3.11] | (RefSeq) fructose-1,6-bisphosphatase, chloroplastic	Glycolysis / Gluconeogenesis (ko00010);; Pentose phosphate pathway (ko00030);; Fructose and mannose metabolism (ko00051);; Carbon fixation in photosynthetic organisms (ko00710);; Carbon metabolism (ko01200)	[G]	Carbohydrate transport and metabolism	Fructose-1-6-bisphosphatase, N-terminal domain	Fructose-1,6-bisphosphatase, chloroplastic OS=Pisum sativum OX=3888 GN=FBP PE=1 SV=2	G	Carbohydrate transport and metabolism	fructose-1,6-bisphosphatase, chloroplastic-like [Olea europaea var. sylvestris]
EVM0006230	--	--	Cellular Component: cell (GO:0005623);; Molecular Function: electron carrier activity (GO:0009055);; Molecular Function: protein disulfide oxidoreductase activity (GO:0015035);; Cellular Component: integral component of membrane (GO:0016021);; Biological Process: cell redox homeostasis (GO:0045454);; Biological Process: oxidation-reduction process (GO:0055114);;	K03676|6.63061e-49|sind:105171482|K03676 glutaredoxin 3 | (RefSeq) monothiol glutaredoxin-S4-like	--	[O]	Posttranslational modification, protein turnover, chaperones	Glutaredoxin	Monothiol glutaredoxin-S2 OS=Arabidopsis thaliana OX=3702 GN=GRXS2 PE=3 SV=1	O	Posttranslational modification, protein turnover, chaperones	monothiol glutaredoxin-S2-like [Olea europaea var. sylvestris]
EVM0012359	--	--	--	--	--	--	--	--	--	--	--	uncharacterized protein LOC111382031, partial [Olea europaea var. sylvestris]
EVM0016010	--	--	--	--	--	--	--	GAGA binding protein-like family	Protein BASIC PENTACYSTEINE1 OS=Arabidopsis thaliana OX=3702 GN=BPC1 PE=1 SV=1	K	Transcription	protein BASIC PENTACYSTEINE2-like [Olea europaea var. sylvestris]
EVM0023982	[H]	Coenzyme transport and metabolism	Molecular Function: dimethylallyltranstransferase activity (GO:0004161);; Molecular Function: geranyltranstransferase activity (GO:0004337);; Cellular Component: cytoplasm (GO:0005737);; Biological Process: farnesyl diphosphate biosynthetic process (GO:0045337);;	K00787|0|sind:105176576|K00787 farnesyl diphosphate synthase [EC:2.5.1.1 2.5.1.10] | (RefSeq) farnesyl pyrophosphate synthase-like	Terpenoid backbone biosynthesis (ko00900)	[H]	Coenzyme transport and metabolism	Polyprenyl synthetase	Farnesyl pyrophosphate synthase 1 OS=Lupinus albus OX=3870 GN=FPS1 PE=2 SV=1	H	Coenzyme transport and metabolism	PREDICTED: farnesyl pyrophosphate synthase-like [Erythranthe guttata]
EVM0021001	--	--	--	--	--	[R]	General function prediction only	zinc-binding in reverse transcriptase	--	S	Function unknown	hypothetical protein TorRG33x02_326520 [Trema orientalis]
EVM0025488	[KL]	Transcription;; Replication, recombination and repair	--	K20093|7.26867e-65|sind:105169519|K20093 DNA excision repair protein ERCC-6-like [EC:3.6.4.12] | (RefSeq) protein CHROMATIN REMODELING 24	--	[KL]	Transcription;; Replication, recombination and repair	--	Protein CHROMATIN REMODELING 24 OS=Arabidopsis thaliana OX=3702 GN=CHR24 PE=2 SV=1	L	Replication, recombination and repair	protein CHROMATIN REMODELING 24 [Olea europaea var. sylvestris]
EVM0022105	--	--	Molecular Function: iron ion binding (GO:0005506);; Biological Process: fatty acid biosynthetic process (GO:0006633);; Cellular Component: integral component of membrane (GO:0016021);; Molecular Function: oxidoreductase activity (GO:0016491);; Biological Process: oxidation-reduction process (GO:0055114);;	K14423|1.12706e-180|sind:105164199|K14423 4,4-dimethyl-9beta,19-cyclopropylsterol-4alpha-methyl oxidase [EC:1.14.13.72] | (RefSeq) methylsterol monooxygenase 1-1-like	Steroid biosynthesis (ko00100)	[I]	Lipid transport and metabolism	Fatty acid hydroxylase superfamily	Methylsterol monooxygenase 1-1 OS=Arabidopsis thaliana OX=3702 GN=SMO1-1 PE=1 SV=1	I	Lipid transport and metabolism	methylsterol monooxygenase 1-1-like [Olea europaea var. sylvestris]
EVM0031704	--	--	--	--	--	[T]	Signal transduction mechanisms	NB-ARC domain;; Leucine rich repeat;; Leucine Rich repeats (2 copies)	Putative disease resistance protein RGA1 OS=Solanum bulbocastanum OX=147425 GN=RGA1 PE=2 SV=2	S	Function unknown	disease resistance protein RGA2-like [Olea europaea var. sylvestris]
EVM0008772	[J]	Translation, ribosomal structure and biogenesis	Biological Process: pseudouridine synthesis (GO:0001522);; Molecular Function: RNA binding (GO:0003723);; Molecular Function: pseudouridine synthase activity (GO:0009982);;	--	--	[A]	RNA processing and modification	RNA pseudouridylate synthase	RNA pseudouridine synthase 6, chloroplastic OS=Arabidopsis thaliana OX=3702 GN=At4g21770 PE=2 SV=1	J	Translation, ribosomal structure and biogenesis	RNA pseudouridine synthase 6, chloroplastic isoform X2 [Olea europaea var. sylvestris]
EVM0001899	--	--	--	K14488|1.18223e-43|sind:105175082|K14488 SAUR family protein | (RefSeq) auxin-induced protein X15-like	Plant hormone signal transduction (ko04075)	--	--	Auxin responsive protein	Auxin-responsive protein SAUR72 OS=Arabidopsis thaliana OX=3702 GN=SAUR72 PE=2 SV=1	S	Function unknown	auxin-responsive protein SAUR71-like [Olea europaea var. sylvestris]
EVM0020523	[V]	Defense mechanisms	Molecular Function: ATP binding (GO:0005524);; Cellular Component: integral component of membrane (GO:0016021);; Molecular Function: ATPase activity, coupled to transmembrane movement of substances (GO:0042626);; Biological Process: transmembrane transport (GO:0055085);;	K05658|0|sind:105175657|K05658 ATP-binding cassette, subfamily B (MDR/TAP), member 1 [EC:3.6.3.44] | (RefSeq) ABC transporter B family member 9	ABC transporters (ko02010)	[Q]	Secondary metabolites biosynthesis, transport and catabolism	ABC transporter transmembrane region;; ABC transporter;; RecF/RecN/SMC N terminal domain;; P-loop containing region of AAA domain;; AAA domain;; RsgA GTPase;; Predicted ATPase of the ABC class;; Zeta toxin	ABC transporter B family member 9 OS=Arabidopsis thaliana OX=3702 GN=ABCB9 PE=3 SV=2	V	Defense mechanisms	ABC transporter B family member 9-like [Olea europaea var. sylvestris]
EVM0009504	--	--	Biological Process: single-organism process (GO:0044699);;	--	--	[O]	Posttranslational modification, protein turnover, chaperones	Glutaredoxin	Uncharacterized protein At5g39865 OS=Arabidopsis thaliana OX=3702 GN=At5g39865 PE=2 SV=1	O	Posttranslational modification, protein turnover, chaperones	uncharacterized protein At5g39865-like [Olea europaea var. sylvestris]
EVM0007874	--	--	Molecular Function: binding (GO:0005488);; Biological Process: transport (GO:0006810);; Biological Process: cellular process (GO:0009987);; Cellular Component: membrane (GO:0016020);;	--	--	[R]	General function prediction only	--	Retrovirus-related Pol polyprotein from transposon TNT 1-94 OS=Nicotiana tabacum OX=4097 PE=2 SV=1	L	Replication, recombination and repair	uncharacterized protein LOC111383922 [Olea europaea var. sylvestris]
EVM0023545	[T]	Signal transduction mechanisms	Biological Process: formation of translation preinitiation complex (GO:0001731);; Molecular Function: translation initiation factor activity (GO:0003743);; Cellular Component: eukaryotic translation initiation factor 3 complex (GO:0005852);; Biological Process: regulation of translational initiation (GO:0006446);; Cellular Component: eukaryotic 43S preinitiation complex (GO:0016282);; Cellular Co…	K03246|1.56149e-175|sind:105174835|K03246 translation initiation factor 3 subunit I | (RefSeq) eukaryotic translation initiation factor 3 subunit I-like	RNA transport (ko03013)	[JT]	Translation, ribosomal structure and biogenesis;; Signal transduction mechanisms	WD domain, G-beta repeat;; Anaphase-promoting complex subunit 4 WD40 domain	Eukaryotic translation initiation factor 3 subunit I OS=Arabidopsis thaliana OX=3702 GN=TIF3I1 PE=2 SV=2	J	Translation, ribosomal structure and biogenesis	eukaryotic translation initiation factor 3 subunit I [Sesamum indicum]
EVM0032012	[C]	Energy production and conversion	Cellular Component: mitochondrion (GO:0005739);; Molecular Function: NADH dehydrogenase (ubiquinone) activity (GO:0008137);; Cellular Component: integral component of membrane (GO:0016021);; Biological Process: ATP synthesis coupled electron transport (GO:0042773);;	K03879|1.92107e-160|bvg:809516|K03879 NADH-ubiquinone oxidoreductase chain 2 [EC:1.6.5.3] | (RefSeq) orf300, BevupMp030; orf300	--	[C]	Energy production and conversion	Proton-conducting membrane transporter	NADH-ubiquinone oxidoreductase chain 2 OS=Beta vulgaris OX=161934 GN=ND2 PE=3 SV=2	C	Energy production and conversion	hypothetical protein VITISV_004351 [Vitis vinifera]
EVM0032861	--	--	--	--	--	--	--	F-box-like	F-box protein SKIP14 OS=Arabidopsis thaliana OX=3702 GN=SKIP14 PE=1 SV=1	S	Function unknown	F-box protein SKIP14-like [Olea europaea var. sylvestris]
EVM0019825	--	--	--	--	--	--	--	--	Putative Myb family transcription factor At1g14600 OS=Arabidopsis thaliana OX=3702 GN=At1g14600 PE=2 SV=2	K	Transcription	putative two-component response regulator ARR21 [Olea europaea var. sylvestris]
EVM0012769	--	--	--	--	--	--	--	Small VCP/p97-interacting protein	--	--	--	uncharacterized protein LOC111312551 [Durio zibethinus]
Forsythia_suspensa_newGene_2394	--	--	--	--	--	--	--	--	--	--	--	hypothetical protein L484_002946 [Morus notabilis]
EVM0030817	--	--	Cellular Component: integral component of membrane (GO:0016021);;	--	--	--	--	AWPM-19-like family	Membrane protein PM19L OS=Oryza sativa subsp. japonica OX=39947 GN=PM19L PE=2 SV=1	S	Function unknown	uncharacterized protein LOC111393645 [Olea europaea var. sylvestris]
EVM0020779	[G]	Carbohydrate transport and metabolism	Molecular Function: hydrolase activity (GO:0016787);;	--	--	--	--	AAA domain	P-loop NTPase domain-containing protein LPA1 homolog 1 OS=Arabidopsis thaliana OX=3702 GN=At5g60760 PE=2 SV=1	G	Carbohydrate transport and metabolism	P-loop NTPase domain-containing protein LPA1 homolog 2-like [Olea europaea var. sylvestris]
EVM0027793	--	--	--	--	--	--	--	--	--	S	Function unknown	uncharacterized protein LOC111367676 [Olea europaea var. sylvestris]
EVM0002389	[M]	Cell wall/membrane/envelope biogenesis	Molecular Function: protein serine/threonine kinase activity (GO:0004674);; Molecular Function: ubiquitin-protein transferase activity (GO:0004842);; Molecular Function: ATP binding (GO:0005524);; Biological Process: protein phosphorylation (GO:0006468);; Biological Process: response to stress (GO:0006950);; Biological Process: protein ubiquitination (GO:0016567);;	--	--	--	--	Protein tyrosine kinase;; Protein kinase domain;; U-box domain	U-box domain-containing protein 51 OS=Arabidopsis thaliana OX=3702 GN=PUB51 PE=2 SV=2	T	Signal transduction mechanisms	U-box domain-containing protein 35 isoform X1 [Olea europaea var. sylvestris]
EVM0019188	--	--	Biological Process: metabolic process (GO:0008152);;	K00422|1.91777e-151|sind:105160756|K00422 polyphenol oxidase [EC:1.10.3.1] | (RefSeq) polyphenol oxidase I, chloroplastic-like	Tyrosine metabolism (ko00350);; Isoquinoline alkaloid biosynthesis (ko00950)	--	--	Common central domain of tyrosinase;; Protein of unknown function (DUF_B2219);; Polyphenol oxidase middle domain	Polyphenol oxidase, chloroplastic OS=Malus domestica OX=3750 PE=2 SV=1	S	Function unknown	polyphenol oxidase I, chloroplastic-like [Olea europaea var. sylvestris]
EVM0006151	[T]	Signal transduction mechanisms	Molecular Function: protein serine/threonine kinase activity (GO:0004674);; Molecular Function: non-membrane spanning protein tyrosine kinase activity (GO:0004715);; Molecular Function: ATP binding (GO:0005524);; Biological Process: peptidyl-tyrosine phosphorylation (GO:0018108);;	K04733|0|sind:105166638|K04733 interleukin-1 receptor-associated kinase 4 [EC:2.7.11.1] | (RefSeq) serine/threonine-protein kinase CDL1-like	--	[T]	Signal transduction mechanisms	Protein tyrosine kinase;; Protein kinase domain	Probable serine/threonine-protein kinase PBL7 OS=Arabidopsis thaliana OX=3702 GN=PBL7 PE=1 SV=1	T	Signal transduction mechanisms	Serine/threonine protein kinase [Handroanthus impetiginosus]
EVM0018765	--	--	--	--	--	--	--	Protein of unknown function (DUF707)	--	S	Function unknown	uncharacterized protein LOC111409812 isoform X2 [Olea europaea var. sylvestris]
EVM0026595	--	--	Cellular Component: nucleus (GO:0005634);; Cellular Component: endoplasmic reticulum membrane (GO:0005789);; Biological Process: phosphatidylserine biosynthetic process (GO:0006659);; Cellular Component: integral component of membrane (GO:0016021);;	K08730|0|sind:105156339|K08730 phosphatidylserine synthase 2 [EC:2.7.8.29] | (RefSeq) CDP-diacylglycerol--serine O-phosphatidyltransferase 1-like	Glycerophospholipid metabolism (ko00564)	[I]	Lipid transport and metabolism	Phosphatidyl serine synthase	CDP-diacylglycerol--serine O-phosphatidyltransferase 1 OS=Arabidopsis thaliana OX=3702 GN=PSS1 PE=1 SV=1	I	Lipid transport and metabolism	CDP-diacylglycerol--serine O-phosphatidyltransferase 1-like isoform X1 [Olea europaea var. sylvestris]
EVM0001866	--	--	Cellular Component: nucleosome (GO:0000786);; Molecular Function: DNA binding (GO:0003677);; Cellular Component: nucleus (GO:0005634);; Molecular Function: protein heterodimerization activity (GO:0046982);;	K11253|1.79373e-37|tcc:TCM_040553|K11253 histone H3 | (RefSeq) Histone superfamily protein	--	[B]	Chromatin structure and dynamics	Core histone H2A/H2B/H3/H4	Histone H3.2 OS=Triticum aestivum OX=4565 PE=1 SV=2	B	Chromatin structure and dynamics	hypothetical protein B456_010G171000 [Gossypium raimondii]
EVM0012537	[R]	General function prediction only	Molecular Function: GTP binding (GO:0005525);; Cellular Component: intracellular (GO:0005622);; Biological Process: small GTPase mediated signal transduction (GO:0007264);; Biological Process: embryo sac cellularization (GO:0009558);; Biological Process: embryo development ending in seed dormancy (GO:0009793);; Biological Process: endosperm development (GO:0009960);;	K07943|2.43264e-110|adu:107485818|K07943 ADP-ribosylation factor-like protein 2 | (RefSeq) ADP-ribosylation factor-like protein 2	--	[UZ]	Intracellular trafficking, secretion, and vesicular transport;; Cytoskeleton	ADP-ribosylation factor family;; Ras family;; Ras of Complex, Roc, domain of DAPkinase;; Signal recognition particle receptor beta subunit;; Gtr1/RagA G protein conserved region;; 50S ribosome-binding GTPase	ADP-ribosylation factor-like protein 2 OS=Arabidopsis thaliana OX=3702 GN=ARL2 PE=2 SV=1	S	Function unknown	ADP-ribosylation factor-like protein 2 isoform X2 [Olea europaea var. sylvestris]
EVM0019945	--	--	--	--	--	[R]	General function prediction only	--	--	S	Function unknown	uncharacterized protein LOC111400166 [Olea europaea var. sylvestris]
EVM0025352	[P]	Inorganic ion transport and metabolism	Biological Process: sulfate assimilation (GO:0000103);; Molecular Function: sulfate adenylyltransferase (ATP) activity (GO:0004781);;	K13811|0|sind:105171289|K13811 3'-phosphoadenosine 5'-phosphosulfate synthase [EC:2.7.7.4 2.7.1.25] | (RefSeq) ATP sulfurylase 1, chloroplastic-like	Purine metabolism (ko00230);; Monobactam biosynthesis (ko00261);; Selenocompound metabolism (ko00450);; Sulfur metabolism (ko00920)	[P]	Inorganic ion transport and metabolism	ATP-sulfurylase;; PUA-like domain	ATP sulfurylase 1, chloroplastic OS=Arabidopsis thaliana OX=3702 GN=APS1 PE=1 SV=1	P	Inorganic ion transport and metabolism	ATP sulfurylase 1, chloroplastic-like [Olea europaea var. sylvestris]
EVM0018198	[Q]	Secondary metabolites biosynthesis, transport and catabolism	Molecular Function: metal ion binding (GO:0046872);; Molecular Function: dioxygenase activity (GO:0051213);; Biological Process: oxidation-reduction process (GO:0055114);;	K06892|7.26427e-150|sot:102596149|K06892 feruloyl-CoA ortho-hydroxylase [EC:1.14.11.-] | (RefSeq) feruloyl CoA ortho-hydroxylase 2-like	--	[QR]	Secondary metabolites biosynthesis, transport and catabolism;; General function prediction only	2OG-Fe(II) oxygenase superfamily;; non-haem dioxygenase in morphine synthesis N-terminal	Feruloyl CoA ortho-hydroxylase 1 OS=Arabidopsis thaliana OX=3702 GN=F6&apos;H1 PE=1 SV=1	S	Function unknown	feruloyl CoA ortho-hydroxylase 1-like [Olea europaea var. sylvestris]
EVM0028397	[J]	Translation, ribosomal structure and biogenesis	Molecular Function: ATP binding (GO:0005524);; Cellular Component: mitochondrion (GO:0005739);; Cellular Component: chloroplast stroma (GO:0009570);; Cellular Component: glutamyl-tRNA(Gln) amidotransferase complex (GO:0030956);; Biological Process: mitochondrial translation (GO:0032543);; Molecular Function: glutaminyl-tRNA synthase (glutamine-hydrolyzing) activity (GO:0050567);; Biological Proce…	K02433|0|sind:105176836|K02433 aspartyl-tRNA(Asn)/glutamyl-tRNA(Gln) amidotransferase subunit A [EC:6.3.5.6 6.3.5.7] | (RefSeq) glutamyl-tRNA(Gln) amidotransferase subunit A, chloroplastic/mitochondrial	Aminoacyl-tRNA biosynthesis (ko00970)	[J]	Translation, ribosomal structure and biogenesis	Amidase	Glutamyl-tRNA(Gln) amidotransferase subunit A, chloroplastic/mitochondrial OS=Vitis vinifera OX=29760 GN=GATA PE=3 SV=1	J	Translation, ribosomal structure and biogenesis	glutamyl-tRNA(Gln) amidotransferase subunit A, chloroplastic/mitochondrial [Sesamum indicum]
EVM0004287	--	--	--	--	--	--	--	--	--	S	Function unknown	uncharacterized protein LOC111400539 [Olea europaea var. sylvestris]
EVM0004825	--	--	--	--	--	[R]	General function prediction only	PPR repeat family;; Pentatricopeptide repeat domain;; PPR repeat;; PPR repeat;; Pentacotripeptide-repeat region of PRORP	Pentatricopeptide repeat-containing protein At5g02830, chloroplastic OS=Arabidopsis thaliana OX=3702 GN=At5g02830 PE=2 SV=3	S	Function unknown	pentatricopeptide repeat-containing protein At5g02830, chloroplastic [Sesamum indicum]
EVM0024674	--	--	--	--	--	--	--	--	--	S	Function unknown	hypothetical protein MIMGU_mgv1a017353mg [Erythranthe guttata]
EVM0005609	--	--	Cellular Component: membrane (GO:0016020);;	--	--	--	--	Plastocyanin-like domain	Early nodulin-like protein 2 OS=Arabidopsis thaliana OX=3702 GN=At4g27520 PE=1 SV=1	S	Function unknown	mavicyanin-like [Olea europaea var. sylvestris]
EVM0003501	[G]	Carbohydrate transport and metabolism	Biological Process: transport (GO:0006810);; Cellular Component: integral component of membrane (GO:0016021);;	--	--	--	--	BT1 family;; Major Facilitator Superfamily	Probable folate-biopterin transporter 4 OS=Arabidopsis thaliana OX=3702 GN=At5g54860 PE=2 SV=1	G	Carbohydrate transport and metabolism	probable folate-biopterin transporter 4 isoform X1 [Sesamum indicum]
EVM0013587	--	--	--	--	--	--	--	Root cap	--	S	Function unknown	uncharacterized protein LOC111369929 [Olea europaea var. sylvestris]
EVM0014674	[I]	Lipid transport and metabolism	Cellular Component: integral component of membrane (GO:0016021);;	K01054|0|sind:105158196|K01054 acylglycerol lipase [EC:3.1.1.23] | (RefSeq) monoglyceride lipase-like	Glycerolipid metabolism (ko00561)	[I]	Lipid transport and metabolism	Serine aminopeptidase, S33;; Alpha/beta hydrolase family;; alpha/beta hydrolase fold	Caffeoylshikimate esterase OS=Arabidopsis thaliana OX=3702 GN=CSE PE=1 SV=1	I	Lipid transport and metabolism	uncharacterized protein LOC111372912 [Olea europaea var. sylvestris]
EVM0024844	--	--	Molecular Function: DNA binding (GO:0003677);; Molecular Function: catalytic activity (GO:0003824);; Cellular Component: nucleus (GO:0005634);; Biological Process: transcription initiation from RNA polymerase II promoter (GO:0006367);; Cellular Component: photosystem I (GO:0009522);; Biological Process: photosynthesis (GO:0015979);; Cellular Component: integral component of membrane (GO:0016021);…	K03138|0|sot:102599174|K03138 transcription initiation factor TFIIF subunit alpha | (RefSeq) transcription initiation factor IIF subunit alpha	Basal transcription factors (ko03022)	[K]	Transcription	Transcription initiation factor IIF, alpha subunit (TFIIF-alpha)	Transcription initiation factor IIF subunit alpha OS=Arabidopsis thaliana OX=3702 GN=RAP74 PE=1 SV=1	K	Transcription	transcription initiation factor IIF subunit alpha-like [Olea europaea var. sylvestris]
EVM0028013	--	--	--	--	--	[R]	General function prediction only	Retroviral aspartyl protease;; Retrotransposon gag protein	RNA-directed DNA polymerase homolog OS=Oenothera berteroana OX=3950 PE=4 SV=1	L	Replication, recombination and repair	uncharacterized protein LOC111373447 [Olea europaea var. sylvestris]
EVM0018822	--	--	--	--	--	[R]	General function prediction only	Integrase core domain	Uncharacterized mitochondrial protein AtMg00860 OS=Arabidopsis thaliana OX=3702 GN=AtMg00860 PE=4 SV=1	L	Replication, recombination and repair	uncharacterized protein LOC111406709 [Olea europaea var. sylvestris]
EVM0002648	--	--	Cellular Component: cytosol (GO:0005829);; Biological Process: vesicle docking involved in exocytosis (GO:0006904);;	K19998|0|sind:105169850|K19998 sec1 family domain-containing protein 1 | (RefSeq) SEC1 family transport protein SLY1	--	[U]	Intracellular trafficking, secretion, and vesicular transport	Sec1 family;; Sec1 family	SEC1 family transport protein SLY1 OS=Arabidopsis thaliana OX=3702 GN=SLY1 PE=1 SV=1	U	Intracellular trafficking, secretion, and vesicular transport	SEC1 family transport protein SLY1-like [Olea europaea var. sylvestris]
EVM0017316	--	--	Molecular Function: acetyl-CoA carboxylase activity (GO:0003989);; Molecular Function: iron ion binding (GO:0005506);; Molecular Function: ATP binding (GO:0005524);; Biological Process: fatty acid biosynthetic process (GO:0006633);; Molecular Function: zinc ion binding (GO:0008270);; Molecular Function: electron carrier activity (GO:0009055);; Cellular Component: acetyl-CoA carboxylase complex (G…	K02707|3.27911e-53|vvi:4025054|K02707 photosystem II cytochrome b559 subunit alpha | (RefSeq) psbE, ViviCp038; cytochrome b559 alpha subunit	Photosynthesis (ko00195)	--	--	Lumenal portion of Cytochrome b559, alpha (gene psbE) subunit;; Cytochrome b559, alpha (gene psbE) and beta (gene psbF)subunits	Cytochrome b559 subunit alpha OS=Vitis vinifera OX=29760 GN=psbE PE=3 SV=1	C	Energy production and conversion	photosystem II cytochrome b559 alpha subunit (chloroplast) [Castanopsis concinna]
Forsythia_suspensa_newGene_4208	--	--	--	--	--	[T]	Signal transduction mechanisms	NB-ARC domain	Putative late blight resistance protein homolog R1A-6 OS=Solanum demissum OX=50514 GN=R1A-6 PE=3 SV=2	S	Function unknown	putative late blight resistance protein homolog R1B-14 [Olea europaea var. sylvestris]
EVM0010612	--	--	--	--	--	[R]	General function prediction only	--	--	L	Replication, recombination and repair	uncharacterized protein LOC111375904 [Olea europaea var. sylvestris]
EVM0032819	--	--	--	--	--	--	--	QWRF family	Protein ENDOSPERM DEFECTIVE 1 OS=Arabidopsis thaliana OX=3702 GN=EDE1 PE=1 SV=1	S	Function unknown	protein ENDOSPERM DEFECTIVE 1-like [Olea europaea var. sylvestris]
EVM0018981	--	--	Biological Process: amino acid transmembrane transport (GO:0003333);; Molecular Function: amino acid transmembrane transporter activity (GO:0015171);; Cellular Component: integral component of membrane (GO:0016021);;	K14207|0|sind:105156458|K14207 solute carrier family 38 (sodium-coupled neutral amino acid transporter), member 2 | (RefSeq) probable sodium-coupled neutral amino acid transporter 6	--	[E]	Amino acid transport and metabolism	Transmembrane amino acid transporter protein;; Tryptophan/tyrosine permease family	Amino acid transporter AVT6A OS=Arabidopsis thaliana OX=3702 GN=AVT6A PE=2 SV=1	E	Amino acid transport and metabolism	probable sodium-coupled neutral amino acid transporter 6 [Sesamum indicum]
EVM0010169	--	--	Biological Process: single-organism process (GO:0044699);;	K17479|2.38689e-100|sot:102595004|K17479 glutaredoxin domain-containing cysteine-rich protein 1 | (RefSeq) uncharacterized protein At3g28850	--	[O]	Posttranslational modification, protein turnover, chaperones	Glutaredoxin	Uncharacterized protein At5g39865 OS=Arabidopsis thaliana OX=3702 GN=At5g39865 PE=2 SV=1	O	Posttranslational modification, protein turnover, chaperones	uncharacterized protein At5g39865-like [Olea europaea var. sylvestris]
EVM0026087	--	--	Molecular Function: binding (GO:0005488);;	--	--	[R]	General function prediction only	A20-like zinc finger;; AN1-like Zinc finger	Zinc finger A20 and AN1 domain-containing stress-associated protein 4 OS=Arabidopsis thaliana OX=3702 GN=SAP4 PE=1 SV=1	S	Function unknown	zinc finger A20 and AN1 domain-containing stress-associated protein 5-like [Olea europaea var. sylvestris]
EVM0019985	[M]	Cell wall/membrane/envelope biogenesis	Molecular Function: protein serine/threonine kinase activity (GO:0004674);; Molecular Function: ATP binding (GO:0005524);; Biological Process: protein phosphorylation (GO:0006468);;	K08819|0|sind:105170978|K08819 cyclin-dependent kinase 12/13 [EC:2.7.11.22 2.7.11.23] | (RefSeq) cyclin-dependent kinase C-2-like	--	[D]	Cell cycle control, cell division, chromosome partitioning	Protein kinase domain;; Protein tyrosine kinase	Cyclin-dependent kinase C-2 OS=Oryza sativa subsp. japonica OX=39947 GN=CDKC-2 PE=2 SV=1	T	Signal transduction mechanisms	cyclin-dependent kinase C-2-like [Olea europaea var. sylvestris]
EVM0021687	--	--	--	--	--	[R]	General function prediction only	PPR repeat;; PPR repeat family;; PPR repeat;; Pentatricopeptide repeat domain	Pentatricopeptide repeat-containing protein At4g35130, chloroplastic OS=Arabidopsis thaliana OX=3702 GN=PCMP-H27 PE=3 SV=1	S	Function unknown	putative pentatricopeptide repeat-containing protein At3g01580 [Olea europaea var. sylvestris]
EVM0015040	[J]	Translation, ribosomal structure and biogenesis	Cellular Component: cytoplasm (GO:0005737);; Molecular Function: tRNA methyltransferase activity (GO:0008175);; Molecular Function: rRNA methyltransferase activity (GO:0008649);; Biological Process: tRNA methylation (GO:0030488);; Molecular Function: iron-sulfur cluster binding (GO:0051536);; Biological Process: rRNA base methylation (GO:0070475);;	K06941|0|sind:105168251|K06941 23S rRNA (adenine2503-C2)-methyltransferase [EC:2.1.1.192] | (RefSeq) uncharacterized LOC105168251	--	--	--	Radical SAM superfamily;; 4Fe-4S single cluster domain	--	J	Translation, ribosomal structure and biogenesis	uncharacterized protein LOC111406332 [Olea europaea var. sylvestris]
EVM0001415	--	--	--	--	--	--	--	Domain of unknown function (DUF296)	AT-hook motif nuclear-localized protein 1 OS=Arabidopsis thaliana OX=3702 GN=AHL1 PE=1 SV=1	S	Function unknown	AT-hook motif nuclear-localized protein 1-like [Olea europaea var. sylvestris]
EVM0019073	--	--	Biological Process: deadenylation-dependent decapping of nuclear-transcribed mRNA (GO:0000290);; Molecular Function: RNA binding (GO:0003723);; Cellular Component: cytoplasm (GO:0005737);; Molecular Function: manganese ion binding (GO:0030145);; Molecular Function: m7G(5')pppN diphosphatase activity (GO:0050072);;	K12613|0|sind:105166613|K12613 mRNA-decapping enzyme subunit 2 [EC:3.6.1.62] | (RefSeq) mRNA-decapping enzyme subunit 2-like	RNA degradation (ko03018)	[A]	RNA processing and modification	Dcp2, box A domain;; NUDIX domain	mRNA-decapping enzyme subunit 2 OS=Arabidopsis thaliana OX=3702 GN=DCP2 PE=1 SV=1	L	Replication, recombination and repair	Decapping enzyme complex, predicted pyrophosphatase DCP2 [Handroanthus impetiginosus]
EVM0014457	[C]	Energy production and conversion	Molecular Function: dihydrolipoyl dehydrogenase activity (GO:0004148);; Cellular Component: cell (GO:0005623);; Molecular Function: oxoglutarate dehydrogenase (NAD+) activity (GO:0034602);; Biological Process: cell redox homeostasis (GO:0045454);; Molecular Function: flavin adenine dinucleotide binding (GO:0050660);; Biological Process: oxidation-reduction process (GO:0055114);;	K00382|0|sind:105156821|K00382 dihydrolipoamide dehydrogenase [EC:1.8.1.4] | (RefSeq) dihydrolipoyl dehydrogenase 1, mitochondrial	Glycolysis / Gluconeogenesis (ko00010);; Citrate cycle (TCA cycle) (ko00020);; Glycine, serine and threonine metabolism (ko00260);; Valine, leucine and isoleucine degradation (ko00280);; Pyruvate metabolism (ko00620);; Glyoxylate and dicarboxylate metabolism (ko00630);; Propanoate metabolism (ko00640);; Carbon metabolism (ko01200)	[C]	Energy production and conversion	Pyridine nucleotide-disulphide oxidoreductase;; Pyridine nucleotide-disulphide oxidoreductase, dimerisation domain;; Pyridine nucleotide-disulphide oxidoreductase;; Pyridine nucleotide-disulphide oxidoreductase;; FAD dependent oxidoreductase;; Glucose inhibited division protein A;; FAD binding domain;; NAD(P)-binding Rossmann-like domain;; Alanine dehydrogenase/PNT, C-terminal domain;; L-lysine 6…	Dihydrolipoyl dehydrogenase 1, mitochondrial OS=Arabidopsis thaliana OX=3702 GN=LPD1 PE=1 SV=2	C	Energy production and conversion	dihydrolipoyl dehydrogenase 1, mitochondrial-like [Olea europaea var. sylvestris]
EVM0004847	--	--	--	--	--	--	--	Fantastic Four meristem regulator	--	S	Function unknown	uncharacterized protein LOC111408897 isoform X1 [Olea europaea var. sylvestris]
EVM0025327	--	--	Cellular Component: photosystem I (GO:0009522);; Cellular Component: chloroplast thylakoid membrane (GO:0009535);; Biological Process: photosynthesis, light harvesting (GO:0009765);; Cellular Component: integral component of membrane (GO:0016021);; Molecular Function: chlorophyll binding (GO:0016168);; Biological Process: protein-chromophore linkage (GO:0018298);; Molecular Function: metal ion bi…	K08917|1.27739e-137|nnu:104605931|K08917 light-harvesting complex II chlorophyll a/b binding protein 6 | (RefSeq) chlorophyll a-b binding protein CP24 10A, chloroplastic	Photosynthesis - antenna proteins (ko00196)	--	--	Chlorophyll A-B binding protein	Chlorophyll a-b binding protein CP24 10A, chloroplastic OS=Solanum lycopersicum OX=4081 GN=CAP10A PE=3 SV=1	S	Function unknown	Chlorophyll a-b binding protein CP24 10B, chloroplastic [Capsicum chinense]
EVM0000736	[R]	General function prediction only	Molecular Function: transferase activity (GO:0016740);;	--	--	[BK]	Chromatin structure and dynamics;; Transcription	Ubiquitin-binding WIYLD domain;; SET domain;; Pre-SET motif	Probable inactive histone-lysine N-methyltransferase SUVR2 OS=Arabidopsis thaliana OX=3702 GN=SUVR2 PE=1 SV=2	S	Function unknown	probable inactive histone-lysine N-methyltransferase SUVR1 isoform X1 [Olea europaea var. sylvestris]
EVM0006275	[T]	Signal transduction mechanisms	--	--	--	--	--	Protein of unknown function (DUF1350)	--	S	Function unknown	uncharacterized protein LOC111404273 [Olea europaea var. sylvestris]
EVM0016245	--	--	--	--	--	[R]	General function prediction only	Domain of unknown function;; Ankyrin repeats (3 copies);; Ankyrin repeats (many copies);; Ankyrin repeats (many copies);; Ankyrin repeat;; Ankyrin repeat	--	S	Function unknown	uncharacterized protein LOC105158734 isoform X2 [Sesamum indicum]
Forsythia_suspensa_newGene_7276	[O]	Posttranslational modification, protein turnover, chaperones	Cellular Component: cytoplasm (GO:0005737);; Biological Process: aromatic amino acid family metabolic process (GO:0009072);; Cellular Component: integral component of membrane (GO:0016021);; Molecular Function: transferase activity (GO:0016740);;	K01800|9.35862e-39|sind:105172485|K01800 maleylacetoacetate isomerase [EC:5.2.1.2] | (RefSeq) glutathione S-transferase 2-like	--	[O]	Posttranslational modification, protein turnover, chaperones	Glutathione S-transferase, N-terminal domain;; Glutathione S-transferase, N-terminal domain;; Glutathione S-transferase, N-terminal domain	Glutathione S-transferase zeta class OS=Euphorbia esula OX=3993 PE=2 SV=1	O	Posttranslational modification, protein turnover, chaperones	glutathione S-transferase 2-like isoform X7 [Olea europaea var. sylvestris]
EVM0014410	--	--	--	--	--	--	--	Dof domain, zinc finger	Cyclic dof factor 3 OS=Arabidopsis thaliana OX=3702 GN=CDF3 PE=1 SV=2	S	Function unknown	cyclic dof factor 1-like [Olea europaea var. sylvestris]
EVM0030959	[T]	Signal transduction mechanisms	Molecular Function: nucleotide binding (GO:0000166);; Molecular Function: protein kinase activity (GO:0004672);; Cellular Component: membrane (GO:0016020);; Biological Process: phosphorylation (GO:0016310);;	--	--	--	--	Protein tyrosine kinase;; Protein kinase domain;; D-mannose binding lectin;; S-locus glycoprotein domain;; PAN-like domain;; Domain of unknown function (DUF3403)	G-type lectin S-receptor-like serine/threonine-protein kinase At4g27290 OS=Arabidopsis thaliana OX=3702 GN=At4g27290 PE=3 SV=4	T	Signal transduction mechanisms	receptor-like serine/threonine-protein kinase SD1-8 isoform X1 [Olea europaea var. sylvestris]
EVM0007699	[T]	Signal transduction mechanisms	--	--	--	[T]	Signal transduction mechanisms	Protein kinase domain;; Protein tyrosine kinase	Mitogen-activated protein kinase kinase kinase 17 OS=Arabidopsis thaliana OX=3702 GN=MAPKKK17 PE=1 SV=1	T	Signal transduction mechanisms	mitogen-activated protein kinase kinase kinase 2-like [Sesamum indicum]
EVM0021213	--	--	--	--	--	[O]	Posttranslational modification, protein turnover, chaperones	Ring finger domain;; RING-H2 zinc finger domain;; RING-like zinc finger;; Zinc finger, C3HC4 type (RING finger);; zinc-RING finger domain;; Zinc finger, C3HC4 type (RING finger);; RING-type zinc-finger;; Anaphase-promoting complex subunit 11 RING-H2 finger	E3 ubiquitin-protein ligase RING1-like OS=Arabidopsis thaliana OX=3702 GN=At3g19950 PE=1 SV=1	O	Posttranslational modification, protein turnover, chaperones	receptor homology region, transmembrane domain- and RING domain-containing protein 3-like [Olea europaea var. sylvestris]
Forsythia_suspensa_newGene_10392	--	--	--	--	--	[S]	Function unknown	--	Galactan beta-1,4-galactosyltransferase GALS3 OS=Arabidopsis thaliana OX=3702 GN=GALS3 PE=2 SV=1	S	Function unknown	PREDICTED: galactan beta-1,4-galactosyltransferase GALS3 [Phoenix dactylifera]
EVM0026297	--	--	Biological Process: cellular process (GO:0009987);; Molecular Function: transferase activity, transferring phosphorus-containing groups (GO:0016772);;	K00898|7.09927e-133|sind:105156800|K00898 pyruvate dehydrogenase kinase 2/3/4 [EC:2.7.11.2] | (RefSeq) pyruvate dehydrogenase (acetyl-transferring) kinase, mitochondrial	--	[T]	Signal transduction mechanisms	Mitochondrial branched-chain alpha-ketoacid dehydrogenase kinase	[Pyruvate dehydrogenase (acetyl-transferring)] kinase, mitochondrial OS=Arabidopsis thaliana OX=3702 GN=PDK PE=1 SV=1	T	Signal transduction mechanisms	pyruvate dehydrogenase (acetyl-transferring) kinase, mitochondrial [Olea europaea var. sylvestris]
EVM0018960	--	--	--	--	--	--	--	Lateral organ boundaries (LOB) domain	LOB domain-containing protein 22 OS=Arabidopsis thaliana OX=3702 GN=LBD22 PE=2 SV=1	S	Function unknown	LOB domain-containing protein 22 [Olea europaea var. sylvestris]
EVM0018284	--	--	Molecular Function: nucleic acid binding (GO:0003676);; Biological Process: DNA integration (GO:0015074);;	K01191|2.29934e-48|pda:103707976|K01191 alpha-mannosidase [EC:3.2.1.24] | (RefSeq) uncharacterized LOC103707976	Other glycan degradation (ko00511)	[R]	General function prediction only	--	Uncharacterized mitochondrial protein AtMg00860 OS=Arabidopsis thaliana OX=3702 GN=AtMg00860 PE=4 SV=1	L	Replication, recombination and repair	uncharacterized protein LOC111399887 [Olea europaea var. sylvestris]
EVM0028480	--	--	--	--	--	[R]	General function prediction only	--	--	L	Replication, recombination and repair	uncharacterized protein LOC111365593 [Olea europaea var. sylvestris]
EVM0004034	--	--	Cellular Component: trans-Golgi network (GO:0005802);; Cellular Component: plasma membrane (GO:0005886);; Cellular Component: plasmodesma (GO:0009506);; Cellular Component: phragmoplast (GO:0009524);; Biological Process: xylem and phloem pattern formation (GO:0010051);; Biological Process: phloem development (GO:0010088);; Molecular Function: choline transmembrane transporter activity (GO:0015220…	K15377|0|sind:105165377|K15377 solute carrier family 44 (choline transporter-like protein), member 2/4/5 | (RefSeq) choline transporter-like protein 2	--	[I]	Lipid transport and metabolism	Plasma-membrane choline transporter	Choline transporter protein 1 OS=Arabidopsis thaliana OX=3702 GN=CHER1 PE=1 SV=1	S	Function unknown	choline transporter protein 1 isoform X1 [Olea europaea var. sylvestris]
EVM0014827	[I]	Lipid transport and metabolism	Biological Process: metabolic process (GO:0008152);; Molecular Function: hydrolase activity (GO:0016787);;	--	--	[V]	Defense mechanisms	alpha/beta hydrolase fold;; Steryl acetyl hydrolase;; Carboxylesterase family	Probable carboxylesterase 17 OS=Arabidopsis thaliana OX=3702 GN=CXE17 PE=2 SV=1	I	Lipid transport and metabolism	probable carboxylesterase 17 [Olea europaea var. sylvestris]
EVM0001962	[F]	Nucleotide transport and metabolism	Molecular Function: magnesium ion binding (GO:0000287);; Molecular Function: adenylosuccinate synthase activity (GO:0004019);; Molecular Function: GTP binding (GO:0005525);; Cellular Component: chloroplast (GO:0009507);; Biological Process: 'de novo' AMP biosynthetic process (GO:0044208);;	K01939|0|spen:107011531|K01939 adenylosuccinate synthase [EC:6.3.4.4] | (RefSeq) adenylosuccinate synthetase, chloroplastic	Purine metabolism (ko00230);; Alanine, aspartate and glutamate metabolism (ko00250)	[F]	Nucleotide transport and metabolism	Adenylosuccinate synthetase;; Adenylosuccinate synthetase	Adenylosuccinate synthetase, chloroplastic OS=Nicotiana tabacum OX=4097 GN=PURA PE=2 SV=1	F	Nucleotide transport and metabolism	adenylosuccinate synthetase 2, chloroplastic [Olea europaea var. sylvestris]
EVM0023258	[T]	Signal transduction mechanisms	Molecular Function: nucleotide binding (GO:0000166);; Molecular Function: protein tyrosine kinase activity (GO:0004713);; Biological Process: protein phosphorylation (GO:0006468);; Cellular Component: membrane (GO:0016020);;	--	--	--	--	Legume lectin domain;; Protein kinase domain;; Protein tyrosine kinase	L-type lectin-domain containing receptor kinase VII.1 OS=Arabidopsis thaliana OX=3702 GN=LECRK71 PE=2 SV=1	T	Signal transduction mechanisms	PREDICTED: probable L-type lectin-domain containing receptor kinase VII.2 [Ricinus communis]
EVM0032301	[R]	General function prediction only	--	--	--	[S]	Function unknown	HD domain	F-box protein SKIP2 OS=Arabidopsis thaliana OX=3702 GN=SKIP2 PE=1 SV=1	S	Function unknown	Metal-dependent phosphohydrolase [Handroanthus impetiginosus]
EVM0002762	--	--	--	--	--	--	--	WRC;; QLQ	Growth-regulating factor 5 OS=Arabidopsis thaliana OX=3702 GN=GRF5 PE=1 SV=1	K	Transcription	growth-regulating factor 6-like, partial [Olea europaea var. sylvestris]
EVM0027770	[D]	Cell cycle control, cell division, chromosome partitioning	Biological Process: barrier septum assembly (GO:0000917);; Molecular Function: GTP binding (GO:0005525);;	K03978|0|sind:105158581|K03978 GTP-binding protein | (RefSeq) GTP-binding protein At2g22870	--	[R]	General function prediction only	50S ribosome-binding GTPase	GTP-binding protein At2g22870 OS=Arabidopsis thaliana OX=3702 GN=EMB2001 PE=2 SV=2	S	Function unknown	GTP-binding protein At2g22870 [Olea europaea var. sylvestris]
EVM0015757	[IR]	Lipid transport and metabolism;; General function prediction only	Molecular Function: oxidoreductase activity, acting on CH-OH group of donors (GO:0016614);; Molecular Function: flavin adenine dinucleotide binding (GO:0050660);; Biological Process: oxidation-reduction process (GO:0055114);;	--	--	[R]	General function prediction only	GMC oxidoreductase;; GMC oxidoreductase;; NAD(P)-binding Rossmann-like domain;; FAD binding domain	Protein HOTHEAD OS=Arabidopsis thaliana OX=3702 GN=HTH PE=1 SV=1	E	Amino acid transport and metabolism	protein HOTHEAD-like [Olea europaea var. sylvestris]
Forsythia_suspensa_newGene_14662	[C]	Energy production and conversion	Cellular Component: mitochondrion (GO:0005739);; Molecular Function: NADH dehydrogenase (ubiquinone) activity (GO:0008137);; Molecular Function: quinone binding (GO:0048038);; Molecular Function: NAD binding (GO:0051287);; Biological Process: oxidation-reduction process (GO:0055114);; Cellular Component: respiratory chain (GO:0070469);;	K03935|2.52492e-160|mdm:13630185|K03935 NADH dehydrogenase (ubiquinone) Fe-S protein 2 [EC:1.6.5.3 1.6.99.3] | (RefSeq) nad7, C3258_p16; NADH dehydrogenase subunit 7	Oxidative phosphorylation (ko00190)	[C]	Energy production and conversion	Respiratory-chain NADH dehydrogenase, 49 Kd subunit	NADH dehydrogenase [ubiquinone] iron-sulfur protein 2 OS=Nicotiana sylvestris OX=4096 GN=NAD7 PE=2 SV=1	C	Energy production and conversion	NADH dehydrogenase subunit 7 (mitochondrion) [Chionanthus rupicola]
EVM0004751	[R]	General function prediction only	Molecular Function: ARF guanyl-nucleotide exchange factor activity (GO:0005086);; Cellular Component: trans-Golgi network (GO:0005802);; Cellular Component: cytosol (GO:0005829);; Biological Process: vesicle-mediated transport (GO:0016192);; Biological Process: regulation of ARF protein signal transduction (GO:0032012);; Biological Process: positive regulation of GTPase activity (GO:0043547);;	K18442|0|sind:105171444|K18442 brefeldin A-inhibited guanine nucleotide-exchange protein | (RefSeq) brefeldin A-inhibited guanine nucleotide-exchange protein 2	Endocytosis (ko04144)	[U]	Intracellular trafficking, secretion, and vesicular transport	Sec7 domain;; Guanine nucleotide exchange factor in Golgi transport N-terminal;; Dimerisation and cyclophilin-binding domain of Mon2;; Domain of unknown function (DUF1981);; C-terminal region of Mon2 protein	Brefeldin A-inhibited guanine nucleotide-exchange protein 2 OS=Arabidopsis thaliana OX=3702 GN=BIG2 PE=2 SV=1	S	Function unknown	Guanine nucleotide exchange factor [Handroanthus impetiginosus]
EVM0019517	--	--	--	--	--	--	--	--	--	S	Function unknown	hypothetical protein CDL12_06203 [Handroanthus impetiginosus]
EVM0030175	--	--	--	--	--	[K]	Transcription	Plus-3 domain;; SWIB/MDM2 domain	Uncharacterized protein At5g08430 OS=Arabidopsis thaliana OX=3702 GN=At5g08430 PE=1 SV=2	B	Chromatin structure and dynamics	uncharacterized protein At5g08430-like isoform X3 [Olea europaea var. sylvestris]
EVM0015518	--	--	--	--	--	--	--	Lateral organ boundaries (LOB) domain	LOB domain-containing protein 37 OS=Arabidopsis thaliana OX=3702 GN=LBD37 PE=2 SV=1	--	--	LOB domain-containing protein 37-like [Olea europaea var. sylvestris]
EVM0007493	--	--	--	--	--	--	--	Protein of unknown function, DUF617	Protein MIZU-KUSSEI 1 OS=Arabidopsis thaliana OX=3702 GN=MIZ1 PE=1 SV=1	S	Function unknown	protein MIZU-KUSSEI 1 [Olea europaea var. sylvestris]
EVM0000771	--	--	Molecular Function: translation elongation factor activity (GO:0003746);; Cellular Component: eukaryotic translation elongation factor 1 complex (GO:0005853);; Biological Process: translational elongation (GO:0006414);;	K03232|2.63261e-21|egr:104421434|K03232 elongation factor 1-beta | (RefSeq) elongation factor 1-beta 1	--	[K]	Transcription	--	Elongation factor 1-beta 1 OS=Arabidopsis thaliana OX=3702 GN=At5g12110 PE=2 SV=2	J	Translation, ribosomal structure and biogenesis	elongation factor 1-beta-like [Olea europaea var. sylvestris]
EVM0016653	[M]	Cell wall/membrane/envelope biogenesis	Cellular Component: endosome (GO:0005768);; Cellular Component: trans-Golgi network (GO:0005802);; Cellular Component: integral component of membrane (GO:0016021);;	--	--	[R]	General function prediction only	Galactose oxidase, central domain;; Kelch motif;; Kelch motif;; Kelch motif;; Galactose oxidase, central domain;; Kelch motif;; PQQ-like domain;; Uncharacterised protein family	Kelch repeat-containing protein At3g27220 OS=Arabidopsis thaliana OX=3702 GN=At3g27220 PE=2 SV=1	S	Function unknown	kelch repeat-containing protein At3g27220-like [Olea europaea var. sylvestris]
EVM0021957	--	--	Molecular Function: calcium ion binding (GO:0005509);; Cellular Component: photosystem II oxygen evolving complex (GO:0009654);; Biological Process: photosynthesis (GO:0015979);; Cellular Component: extrinsic component of membrane (GO:0019898);;	K02717|6.56447e-119|sind:105158046|K02717 photosystem II oxygen-evolving enhancer protein 2 | (RefSeq) psbP-like protein 1, chloroplastic	Photosynthesis (ko00195)	--	--	PsbP	PsbP-like protein 1, chloroplastic OS=Arabidopsis thaliana OX=3702 GN=PPL1 PE=1 SV=1	G	Carbohydrate transport and metabolism	psbP-like protein 1, chloroplastic [Sesamum indicum]
EVM0021281	[J]	Translation, ribosomal structure and biogenesis	--	K12589|0|sind:105172144|K12589 exosome complex component RRP42 | (RefSeq) exosome complex component RRP42	RNA degradation (ko03018)	[J]	Translation, ribosomal structure and biogenesis	3' exoribonuclease family, domain 1;; 3' exoribonuclease family, domain 2	Exosome complex component RRP45A OS=Arabidopsis thaliana OX=3702 GN=RRP45A PE=2 SV=1	J	Translation, ribosomal structure and biogenesis	exosome complex component RRP42-like [Olea europaea var. sylvestris]
EVM0025229	[T]	Signal transduction mechanisms	--	--	--	[R]	General function prediction only	Ankyrin repeats (3 copies);; Ankyrin repeats (many copies);; Ankyrin repeat;; Ankyrin repeats (many copies);; Ankyrin repeat	Ankyrin repeat domain-containing protein 2B OS=Arabidopsis thaliana OX=3702 GN=AKR2B PE=1 SV=1	S	Function unknown	PREDICTED: ankyrin repeat domain-containing protein 2-like [Erythranthe guttata]
EVM0010584	--	--	Cellular Component: integral component of membrane (GO:0016021);;	--	--	[GMW]	Carbohydrate transport and metabolism;; Cell wall/membrane/envelope biogenesis;; Extracellular structures	Exostosin family	Probable arabinosyltransferase ARAD1 OS=Arabidopsis thaliana OX=3702 GN=ARAD1 PE=1 SV=1	S	Function unknown	probable arabinosyltransferase ARAD1 [Olea europaea var. sylvestris]
Forsythia_suspensa_newGene_14934	[O]	Posttranslational modification, protein turnover, chaperones	Molecular Function: serine-type peptidase activity (GO:0008236);;	--	--	--	--	--	Subtilisin-like protease SBT3.8 OS=Arabidopsis thaliana OX=3702 GN=SBT3.8 PE=3 SV=1	O	Posttranslational modification, protein turnover, chaperones	subtilisin-like protease SBT3.4 [Olea europaea var. sylvestris]
EVM0011544	[IQR]	Lipid transport and metabolism;; Secondary metabolites biosynthesis, transport and catabolism;; General function prediction only	Cellular Component: integral component of membrane (GO:0016021);;	--	--	[Q]	Secondary metabolites biosynthesis, transport and catabolism	short chain dehydrogenase;; Enoyl-(Acyl carrier protein) reductase	Short-chain dehydrogenase TIC 32, chloroplastic OS=Arabidopsis thaliana OX=3702 GN=TIC32 PE=2 SV=1	S	Function unknown	dehydrogenase/reductase SDR family member on chromosome X isoform X1 [Olea europaea var. sylvestris]
EVM0001887	--	--	--	--	--	[R]	General function prediction only	--	Uncharacterized mitochondrial protein AtMg00760 OS=Arabidopsis thaliana OX=3702 GN=AtMg00760 PE=4 SV=1	L	Replication, recombination and repair	uncharacterized protein LOC111400266 [Olea europaea var. sylvestris]
EVM0014806	--	--	Molecular Function: DNA binding (GO:0003677);; Molecular Function: transcription factor activity, sequence-specific DNA binding (GO:0003700);; Cellular Component: nucleus (GO:0005634);; Biological Process: regulation of transcription, DNA-templated (GO:0006355);; Biological Process: maintenance of floral meristem identity (GO:0010076);; Molecular Function: protein dimerization activity (GO:004698…	K09264|3.18096e-99|vvi:100232936|K09264 MADS-box transcription factor, plant | (RefSeq) MADS-box protein CMB1	--	[K]	Transcription	K-box region;; SRF-type transcription factor (DNA-binding and dimerisation domain)	MADS-box protein 04g005320 OS=Solanum lycopersicum OX=4081 GN=Solyc04g005320 PE=3 SV=1	K	Transcription	MADS-box protein 04g005320-like isoform X2 [Olea europaea var. sylvestris]
EVM0020223	--	--	Cellular Component: cytoplasm (GO:0005737);; Biological Process: metal ion transport (GO:0030001);; Molecular Function: transition metal ion binding (GO:0046914);; Biological Process: cellular transition metal ion homeostasis (GO:0046916);;	--	--	--	--	--	--	S	Function unknown	unnamed protein product [Coffea canephora]
EVM0000105	--	--	Cellular Component: nucleus (GO:0005634);; Biological Process: multidimensional cell growth (GO:0009825);; Biological Process: fruit ripening (GO:0009835);; Biological Process: flower development (GO:0009908);; Biological Process: leaf senescence (GO:0010150);;	--	--	--	--	No apical meristem (NAM) protein	NAC transcription factor 29 OS=Arabidopsis thaliana OX=3702 GN=NAC029 PE=2 SV=1	K	Transcription	uncharacterized protein LOC111377992 [Olea europaea var. sylvestris]
EVM0028812	[R]	General function prediction only	--	--	--	[MW]	Cell wall/membrane/envelope biogenesis;; Extracellular structures	Fasciclin domain	Fasciclin-like arabinogalactan protein 17 OS=Arabidopsis thaliana OX=3702 GN=FLA17 PE=2 SV=1	M	Cell wall/membrane/envelope biogenesis	fasciclin-like arabinogalactan protein 16 [Olea europaea var. sylvestris]
EVM0016342	--	--	--	K12600|0|sind:105172257|K12600 superkiller protein 3 | (RefSeq) uncharacterized LOC105172257	RNA degradation (ko03018)	[A]	RNA processing and modification	--	Tetratricopeptide repeat protein SKI3 OS=Arabidopsis thaliana OX=3702 GN=SKI3 PE=1 SV=1	S	Function unknown	tetratricopeptide repeat protein SKI3 [Olea europaea var. sylvestris]
EVM0030317	[R]	General function prediction only	Molecular Function: protein serine/threonine kinase activity (GO:0004674);; Molecular Function: ATP binding (GO:0005524);; Biological Process: protein phosphorylation (GO:0006468);; Biological Process: signal transduction (GO:0007165);;	--	--	[T]	Signal transduction mechanisms	Protein kinase domain;; Protein tyrosine kinase	CBL-interacting serine/threonine-protein kinase 6 OS=Arabidopsis thaliana OX=3702 GN=CIPK6 PE=1 SV=1	T	Signal transduction mechanisms	CBL-interacting serine/threonine-protein kinase 6-like [Olea europaea var. sylvestris]
EVM0032088	[L]	Replication, recombination and repair	Molecular Function: DNA binding (GO:0003677);; Molecular Function: DNA-directed DNA polymerase activity (GO:0003887);; Cellular Component: nucleus (GO:0005634);; Biological Process: DNA repair (GO:0006281);; Biological Process: DNA biosynthetic process (GO:0071897);;	K03512|0|sind:105168213|K03512 DNA polymerase lambda [EC:2.7.7.7 4.2.99.-] | (RefSeq) DNA polymerase beta	Base excision repair (ko03410);; Non-homologous end-joining (ko03450)	[L]	Replication, recombination and repair	DNA polymerase beta palm;; DNA polymerase beta thumb;; Fingers domain of DNA polymerase lambda;; Helix-hairpin-helix domain;; Nucleotidyltransferase domain	DNA polymerase lambda OS=Arabidopsis thaliana OX=3702 GN=POLL PE=1 SV=1	L	Replication, recombination and repair	DNA polymerase lambda isoform X1 [Sesamum indicum]
EVM0022020	--	--	Biological Process: metal ion transport (GO:0030001);; Molecular Function: metal ion binding (GO:0046872);;	--	--	[P]	Inorganic ion transport and metabolism	Heavy-metal-associated domain	Heavy metal-associated isoprenylated plant protein 4 OS=Arabidopsis thaliana OX=3702 GN=HIPP04 PE=3 SV=2	S	Function unknown	heavy metal-associated isoprenylated plant protein 4 [Sesamum indicum]
EVM0013775	--	--	--	--	--	--	--	B3 DNA binding domain	B3 domain-containing protein REM5 OS=Arabidopsis thaliana OX=3702 GN=REM5 PE=2 SV=1	--	--	B3 domain-containing protein At3g18960-like [Olea europaea var. sylvestris]
EVM0004323	--	--	--	--	--	--	--	Lateral organ boundaries (LOB) domain	Protein LATERAL ORGAN BOUNDARIES OS=Arabidopsis thaliana OX=3702 GN=LOB PE=1 SV=1	S	Function unknown	LOB domain-containing protein 25-like [Olea europaea var. sylvestris]
EVM0002010	--	--	--	K13173|1.20503e-13|sly:101268281|K13173 arginine and glutamate-rich protein 1 | (RefSeq) uncharacterized protein At1g10890	--	--	--	Arginine and glutamate-rich 1	--	S	Function unknown	uncharacterized protein At1g10890 isoform X2 [Olea europaea var. sylvestris]
EVM0027563	--	--	--	--	--	--	--	Caulimovirus viroplasmin	--	--	--	uncharacterized protein LOC111371506 [Olea europaea var. sylvestris]
Forsythia_suspensa_newGene_16295	--	--	--	--	--	[T]	Signal transduction mechanisms	Late blight resistance protein R1;; NB-ARC domain;; NB-ARC domain	Putative late blight resistance protein homolog R1A-6 OS=Solanum demissum OX=50514 GN=R1A-6 PE=3 SV=2	S	Function unknown	putative late blight resistance protein homolog R1B-17 isoform X2 [Olea europaea var. sylvestris]
EVM0023665	--	--	--	--	--	--	--	--	--	--	--	uncharacterized protein LOC111390940 [Olea europaea var. sylvestris]
Forsythia_suspensa_newGene_118	--	--	Molecular Function: electron carrier activity (GO:0009055);; Cellular Component: integral component of membrane (GO:0016021);;	--	--	--	--	Plastocyanin-like domain	Umecyanin OS=Armoracia rusticana OX=3704 PE=1 SV=1	S	Function unknown	cucumber peeling cupredoxin-like [Olea europaea var. sylvestris]
EVM0008109	--	--	Molecular Function: structural constituent of ribosome (GO:0003735);; Cellular Component: ribosome (GO:0005840);; Biological Process: translation (GO:0006412);;	K02891|1.5472e-45|sind:105168926|K02891 large subunit ribosomal protein L22e | (RefSeq) 60S ribosomal protein L22-2-like	Ribosome (ko03010)	[J]	Translation, ribosomal structure and biogenesis	Ribosomal L22e protein family	60S ribosomal protein L22-2 OS=Arabidopsis thaliana OX=3702 GN=RPL22B PE=2 SV=1	J	Translation, ribosomal structure and biogenesis	60S ribosomal protein L22-2-like [Olea europaea var. sylvestris]
EVM0022336	[R]	General function prediction only	Molecular Function: chitinase activity (GO:0004568);; Biological Process: carbohydrate metabolic process (GO:0005975);; Biological Process: chitin catabolic process (GO:0006032);; Molecular Function: chitin binding (GO:0008061);; Biological Process: cell wall macromolecule catabolic process (GO:0016998);;	K01183|2.37034e-139|sind:105172091|K01183 chitinase [EC:3.2.1.14] | (RefSeq) uncharacterized LOC105172091	Amino sugar and nucleotide sugar metabolism (ko00520)	[R]	General function prediction only	Chitinase class I;; Chitin recognition protein	Endochitinase EP3 OS=Arabidopsis thaliana OX=3702 GN=EP3 PE=1 SV=1	G	Carbohydrate transport and metabolism	endochitinase EP3-like [Olea europaea var. sylvestris]
EVM0012528	--	--	Biological Process: cellular process (GO:0009987);;	K14503|3.80666e-84|sind:105159220|K14503 brassinosteroid resistant 1/2 | (RefSeq) protein BRASSINAZOLE-RESISTANT 1	Plant hormone signal transduction (ko04075)	--	--	BES1/BZR1 plant transcription factor, N-terminal	BES1/BZR1 homolog protein 2 OS=Arabidopsis thaliana OX=3702 GN=BEH2 PE=1 SV=1	K	Transcription	protein BRASSINAZOLE-RESISTANT 1-like [Olea europaea var. sylvestris]
EVM0015271	--	--	Cellular Component: integral component of membrane (GO:0016021);;	--	--	--	--	Protein of unknown function (DUF677);; Protein BYPASS1-related	UPF0496 protein 1 OS=Oryza sativa subsp. japonica OX=39947 GN=Os03g0199100 PE=2 SV=1	S	Function unknown	UPF0496 protein 1-like [Olea europaea var. sylvestris]
EVM0028144	[T]	Signal transduction mechanisms	Molecular Function: protein serine/threonine kinase activity (GO:0004674);; Molecular Function: ATP binding (GO:0005524);; Biological Process: protein phosphorylation (GO:0006468);;	--	--	[T]	Signal transduction mechanisms	Protein tyrosine kinase;; Protein kinase domain;; Kinase-like	Serine/threonine-protein kinase STY13 OS=Arabidopsis thaliana OX=3702 GN=STY13 PE=1 SV=2	T	Signal transduction mechanisms	serine/threonine-protein kinase HT1-like isoform X1 [Olea europaea var. sylvestris]
EVM0012060	--	--	--	--	--	[I]	Lipid transport and metabolism	CRAL/TRIO domain;; CRAL/TRIO, N-terminal domain	Patellin-3 OS=Arabidopsis thaliana OX=3702 GN=PATL3 PE=1 SV=2	S	Function unknown	patellin-3-like [Olea europaea var. sylvestris]
EVM0017082	--	--	--	--	--	[O]	Posttranslational modification, protein turnover, chaperones	Zinc finger, C3HC4 type (RING finger)	--	S	Function unknown	PREDICTED: uncharacterized protein LOC100248821 isoform X2 [Vitis vinifera]
EVM0023863	--	--	--	--	--	[R]	General function prediction only	Reverse transcriptase (RNA-dependent DNA polymerase);; Endonuclease/Exonuclease/phosphatase family	--	S	Function unknown	uncharacterized protein LOC111389887 [Olea europaea var. sylvestris]
EVM0000062	--	--	--	--	--	--	--	Double-stranded RNA binding motif;; double strand RNA binding domain from DEAD END PROTEIN 1	Double-stranded RNA-binding protein 2 OS=Oryza sativa subsp. japonica OX=39947 GN=DRB2 PE=2 SV=1	S	Function unknown	double-stranded RNA-binding protein 2-like isoform X1 [Olea europaea var. sylvestris]
EVM0016273	[Q]	Secondary metabolites biosynthesis, transport and catabolism	Molecular Function: metal ion binding (GO:0046872);; Molecular Function: dioxygenase activity (GO:0051213);; Biological Process: oxidation-reduction process (GO:0055114);;	--	--	[QR]	Secondary metabolites biosynthesis, transport and catabolism;; General function prediction only	2OG-Fe(II) oxygenase superfamily;; non-haem dioxygenase in morphine synthesis N-terminal	1-aminocyclopropane-1-carboxylate oxidase homolog 1 OS=Arabidopsis thaliana OX=3702 GN=At1g06620 PE=2 SV=1	S	Function unknown	1-aminocyclopropane-1-carboxylate oxidase homolog 1-like [Olea europaea var. sylvestris]
EVM0012330	--	--	Molecular Function: DNA binding (GO:0003677);; Cellular Component: nucleus (GO:0005634);; Biological Process: regulation of transcription, DNA-templated (GO:0006355);;	--	--	--	--	No apical meristem (NAM) protein	NAC domain-containing protein 75 OS=Arabidopsis thaliana OX=3702 GN=NAC075 PE=2 SV=1	S	Function unknown	uncharacterized protein LOC111399823 [Olea europaea var. sylvestris]
EVM0031246	[G]	Carbohydrate transport and metabolism	Cellular Component: integral component of membrane (GO:0016021);;	--	--	--	--	Protein of unknown function (DUF707)	--	S	Function unknown	uncharacterized protein LOC111396163 [Olea europaea var. sylvestris]
EVM0025062	[R]	General function prediction only	Molecular Function: phospholipase activity (GO:0004620);; Biological Process: response to fungus (GO:0009620);; Biological Process: jasmonic acid biosynthetic process (GO:0009695);; Biological Process: lipid catabolic process (GO:0016042);; Molecular Function: galactolipase activity (GO:0047714);;	--	--	[I]	Lipid transport and metabolism	Patatin-like phospholipase;; Armadillo/beta-catenin-like repeat;; Leucine rich repeat;; Leucine Rich repeats (2 copies)	Phospholipase A I OS=Arabidopsis thaliana OX=3702 GN=PLA1 PE=3 SV=1	S	Function unknown	phospholipase A I isoform X2 [Olea europaea var. sylvestris]
EVM0028771	[O]	Posttranslational modification, protein turnover, chaperones	Molecular Function: ATP binding (GO:0005524);;	K09489|0|sind:105164015|K09489 heat shock 70kDa protein 4 | (RefSeq) heat shock 70 kDa protein 14-like	--	[O]	Posttranslational modification, protein turnover, chaperones	Hsp70 protein;; MreB/Mbl protein	Heat shock 70 kDa protein 15 OS=Arabidopsis thaliana OX=3702 GN=HSP70-15 PE=1 SV=1	O	Posttranslational modification, protein turnover, chaperones	heat shock 70 kDa protein 15-like isoform X1 [Olea europaea var. sylvestris]
EVM0000458	--	--	--	--	--	--	--	Extensin-like region;; M penetrans paralogue family 1	--	--	--	hypothetical protein glysoja_005385 [Glycine soja]
EVM0007329	--	--	--	--	--	[U]	Intracellular trafficking, secretion, and vesicular transport	VHS domain;; GAT domain	TOM1-like protein 9 OS=Arabidopsis thaliana OX=3702 GN=TOL9 PE=1 SV=1	S	Function unknown	TOM1-like protein 9 [Olea europaea var. sylvestris]
EVM0032522	--	--	--	--	--	--	--	Pollen allergen	Expansin-like B1 OS=Arabidopsis thaliana OX=3702 GN=EXLB1 PE=2 SV=2	G	Carbohydrate transport and metabolism	expansin-like B1 [Olea europaea var. sylvestris]
EVM0030723	[E]	Amino acid transport and metabolism	Biological Process: arginine catabolic process (GO:0006527);; Biological Process: spermidine biosynthetic process (GO:0008295);; Molecular Function: arginine decarboxylase activity (GO:0008792);; Biological Process: putrescine biosynthetic process from arginine (GO:0033388);;	--	--	--	--	--	Arginine decarboxylase OS=Glycine max OX=3847 PE=2 SV=1	E	Amino acid transport and metabolism	arginine decarboxylase-like [Olea europaea var. sylvestris]
EVM0030465	--	--	--	--	--	--	--	Thaumatin family	Thaumatin-like protein OS=Arabidopsis thaliana OX=3702 GN=At1g18250 PE=2 SV=2	S	Function unknown	thaumatin-like protein [Olea europaea var. sylvestris]
EVM0001769	--	--	Molecular Function: nucleic acid binding (GO:0003676);; Molecular Function: zinc ion binding (GO:0008270);; Biological Process: DNA integration (GO:0015074);;	--	--	[R]	General function prediction only	--	Retrovirus-related Pol polyprotein from transposon RE1 OS=Arabidopsis thaliana OX=3702 GN=RE1 PE=2 SV=1	S	Function unknown	hypothetical protein KK1_039954, partial [Cajanus cajan]
EVM0030319	--	--	Cellular Component: integral component of membrane (GO:0016021);; Molecular Function: carbon-sulfur lyase activity (GO:0016846);;	--	--	--	--	Allinase;; Alliinase EGF-like domain;; Aminotransferase class I and II	Tryptophan aminotransferase-related protein 4 OS=Arabidopsis thaliana OX=3702 GN=TAR4 PE=2 SV=2	S	Function unknown	tryptophan aminotransferase-related protein 4-like [Olea europaea var. sylvestris]
EVM0021574	--	--	--	--	--	[R]	General function prediction only	Domain of unknown function (DUF4283)	--	S	Function unknown	uncharacterized protein LOC111378308 [Olea europaea var. sylvestris]
EVM0021758	[G]	Carbohydrate transport and metabolism	Molecular Function: hydrolase activity, hydrolyzing O-glycosyl compounds (GO:0004553);; Biological Process: carbohydrate metabolic process (GO:0005975);; Biological Process: actin filament organization (GO:0007015);; Cellular Component: integral component of membrane (GO:0016021);; Molecular Function: protein binding, bridging (GO:0030674);; Molecular Function: actin filament binding (GO:0051015)…	--	--	--	--	Cellulase (glycosyl hydrolase family 5);; Fascin domain	--	G	Carbohydrate transport and metabolism	probable glucan 1,3-beta-glucosidase A isoform X2 [Olea europaea var. sylvestris]
EVM0027365	--	--	--	--	--	--	--	--	Methyl-CpG-binding domain-containing protein 8 OS=Arabidopsis thaliana OX=3702 GN=MBD8 PE=2 SV=1	S	Function unknown	uncharacterized protein LOC111401396 [Olea europaea var. sylvestris]
Forsythia_suspensa_newGene_11519	--	--	--	--	--	--	--	--	--	--	--	large proline-rich protein bag6-B-like [Dorcoceras hygrometricum]
EVM0017033	--	--	--	--	--	[R]	General function prediction only	PPR repeat family;; PPR repeat;; Pentatricopeptide repeat domain;; PPR repeat;; Pentacotripeptide-repeat region of PRORP	Pentatricopeptide repeat-containing protein At1g08070, chloroplastic OS=Arabidopsis thaliana OX=3702 GN=PCMP-H12 PE=2 SV=1	S	Function unknown	pentatricopeptide repeat-containing protein At1g08070, chloroplastic-like [Olea europaea var. sylvestris]
EVM0025069	[C]	Energy production and conversion	Molecular Function: iron ion binding (GO:0005506);; Cellular Component: chloroplast thylakoid membrane (GO:0009535);; Biological Process: photosynthesis (GO:0015979);; Cellular Component: integral component of membrane (GO:0016021);; Molecular Function: oxidoreductase activity (GO:0016491);; Molecular Function: heme binding (GO:0020037);; Biological Process: respiratory electron transport chain (…	K02635|3.25317e-131|zma:845192|K02635 cytochrome b6 | (RefSeq) petB, ZemaCp052; cytochrome b6	Photosynthesis (ko00195)	[C]	Energy production and conversion	Cytochrome b/b6/petB;; Cytochrome b(N-terminal)/b6/petB;; Domain of unknown function (DUF4405)	Cytochrome b6 OS=Cucumis sativus OX=3659 GN=petB PE=3 SV=1	C	Energy production and conversion	cytochrome b6 (chloroplast) [Salvia miltiorrhiza]
EVM0011938	--	--	--	--	--	--	--	Transcriptional repressor, ovate	Transcription repressor OFP6 OS=Arabidopsis thaliana OX=3702 GN=OFP6 PE=1 SV=1	S	Function unknown	transcription repressor OFP6-like [Olea europaea var. sylvestris]
EVM0002481	--	--	--	--	--	--	--	Tetratricopeptide repeat;; Tetratricopeptide repeat;; Tetratricopeptide repeat	Ethylene-overproduction protein 1 OS=Arabidopsis thaliana OX=3702 GN=ETO1 PE=1 SV=2	S	Function unknown	ethylene-overproduction protein 1-like isoform X2 [Olea europaea var. sylvestris]
EVM0005102	--	--	Cellular Component: integral component of membrane (GO:0016021);;	--	--	[S]	Function unknown	Uncharacterised protein family (UPF0220)	--	S	Function unknown	transmembrane protein 50A-like isoform X1 [Olea europaea var. sylvestris]
EVM0025509	[Q]	Secondary metabolites biosynthesis, transport and catabolism	Molecular Function: diacylglycerol O-acyltransferase activity (GO:0004144);; Biological Process: glycerolipid biosynthetic process (GO:0045017);;	--	--	--	--	Protein of unknown function (DUF1298);; Wax ester synthase-like Acyl-CoA acyltransferase domain	O-acyltransferase WSD1 OS=Arabidopsis thaliana OX=3702 GN=WSD1 PE=2 SV=1	S	Function unknown	O-acyltransferase WSD1-like [Olea europaea var. sylvestris]
EVM0017156	[C]	Energy production and conversion	Molecular Function: aldehyde dehydrogenase (NAD) activity (GO:0004029);; Biological Process: oxidation-reduction process (GO:0055114);;	K00128|0|sind:105168246|K00128 aldehyde dehydrogenase (NAD+) [EC:1.2.1.3] | (RefSeq) aldehyde dehydrogenase family 2 member B7, mitochondrial	Glycolysis / Gluconeogenesis (ko00010);; Pentose and glucuronate interconversions (ko00040);; Ascorbate and aldarate metabolism (ko00053);; Fatty acid degradation (ko00071);; Valine, leucine and isoleucine degradation (ko00280);; Lysine degradation (ko00310);; Arginine and proline metabolism (ko00330);; Histidine metabolism (ko00340);; Tryptophan metabolism (ko00380);; beta-Alanine metabolism (ko…	[C]	Energy production and conversion	Aldehyde dehydrogenase family	Aldehyde dehydrogenase family 2 member B7, mitochondrial OS=Arabidopsis thaliana OX=3702 GN=ALDH2B7 PE=1 SV=2	C	Energy production and conversion	mitochondrial benzaldehyde dehydrogenase [Antirrhinum majus]
EVM0011521	--	--	Biological Process: phosphorelay signal transduction system (GO:0000160);; Cellular Component: nucleus (GO:0005634);; Cellular Component: cytoplasm (GO:0005737);; Biological Process: cytokinin-activated signaling pathway (GO:0009736);; Molecular Function: histidine phosphotransfer kinase activity (GO:0009927);; Biological Process: xylem development (GO:0010089);; Biological Process: phosphorylati…	K14490|1.3842e-68|pvu:PHAVU_010G156100g|K14490 histidine-containing phosphotransfer peotein | (RefSeq) hypothetical protein	Plant hormone signal transduction (ko04075)	[T]	Signal transduction mechanisms	Hpt domain	Pseudo histidine-containing phosphotransfer protein 6 OS=Arabidopsis thaliana OX=3702 GN=AHP6 PE=1 SV=2	T	Signal transduction mechanisms	hypothetical protein B456_006G101300 [Gossypium raimondii]
EVM0004738	--	--	--	--	--	[R]	General function prediction only	--	RNA-directed DNA polymerase homolog OS=Oenothera berteroana OX=3950 PE=4 SV=1	L	Replication, recombination and repair	uncharacterized protein LOC111378517 [Olea europaea var. sylvestris]
EVM0022000	--	--	Cellular Component: vacuole (GO:0005773);;	--	--	--	--	BRO1-like domain	--	S	Function unknown	uncharacterized protein LOC105177468 [Sesamum indicum]
EVM0017901	[G]	Carbohydrate transport and metabolism	Biological Process: metabolic process (GO:0008152);; Molecular Function: beta-glucosidase activity (GO:0008422);;	K12695|0|sind:105161651|K12695 raucaffricine beta-D-glucosidase / vomilenine glucosyltransferase [EC:3.2.1.125 2.4.1.219] | (RefSeq) raucaffricine-O-beta-D-glucosidase-like	Cyanoamino acid metabolism (ko00460);; Starch and sucrose metabolism (ko00500);; Phenylpropanoid biosynthesis (ko00940)	[G]	Carbohydrate transport and metabolism	Glycosyl hydrolase family 1	Beta-glucosidase OS=Olea europaea OX=4146 GN=GLU PE=1 SV=1	G	Carbohydrate transport and metabolism	beta-glucosidase-like [Olea europaea var. sylvestris]
EVM0031914	[R]	General function prediction only	Molecular Function: translation initiation factor activity (GO:0003743);; Biological Process: translational initiation (GO:0006413);;	K03262|0|sind:105176362|K03262 translation initiation factor 5 | (RefSeq) eukaryotic translation initiation factor 5	RNA transport (ko03013)	[J]	Translation, ribosomal structure and biogenesis	Domain found in IF2B/IF5;; eIF4-gamma/eIF5/eIF2-epsilon	Eukaryotic translation initiation factor 5 OS=Phaseolus vulgaris OX=3885 GN=EIF5 PE=2 SV=1	J	Translation, ribosomal structure and biogenesis	probable eukaryotic translation initiation factor 5-1 [Olea europaea var. sylvestris]
EVM0021088	--	--	Molecular Function: magnesium ion binding (GO:0000287);; Molecular Function: sesquiterpene synthase activity (GO:0010334);; Biological Process: terpenoid biosynthetic process (GO:0016114);; Biological Process: farnesyl diphosphate catabolic process (GO:0045339);; Biological Process: (-)-exo-alpha-bergamotene biosynthetic process (GO:1901940);;	K12742|0|sind:105175395|K12742 isoprene synthase [EC:4.2.3.27] | (RefSeq) trans-alpha-bergamotene synthase-like	--	--	--	Terpene synthase family, metal binding domain;; Terpene synthase, N-terminal domain	Trans-alpha-bergamotene synthase OS=Phyla dulcis OX=542674 PE=1 SV=1	O	Posttranslational modification, protein turnover, chaperones	trans-alpha-bergamotene synthase-like isoform X1 [Olea europaea var. sylvestris]
EVM0026847	--	--	Biological Process: transcription elongation from RNA polymerase II promoter (GO:0006368);; Cellular Component: elongin complex (GO:0070449);;	--	--	--	--	TFIIS helical bundle-like domain	Probable mediator of RNA polymerase II transcription subunit 26b OS=Arabidopsis thaliana OX=3702 GN=MED26B PE=2 SV=1	S	Function unknown	probable mediator of RNA polymerase II transcription subunit 26b isoform X2 [Olea europaea var. sylvestris]
EVM0006936	--	--	Molecular Function: binding (GO:0005488);; Cellular Component: plastid (GO:0009536);;	--	--	--	--	gag-polypeptide of LTR copia-type	--	S	Function unknown	PREDICTED: uncharacterized protein LOC107773123, partial [Nicotiana tabacum]
EVM0010530	--	--	Molecular Function: ubiquitin binding (GO:0043130);;	--	--	[S]	Function unknown	Ubiquitin-binding domain	--	O	Posttranslational modification, protein turnover, chaperones	ubiquitin domain-containing protein 1-like [Olea europaea var. sylvestris]
EVM0001609	--	--	Cellular Component: nucleosome (GO:0000786);; Cellular Component: nuclear chromatin (GO:0000790);; Molecular Function: DNA binding (GO:0003677);; Biological Process: chromatin silencing (GO:0006342);; Molecular Function: protein heterodimerization activity (GO:0046982);;	K11251|1.11304e-54|sind:105163206|K11251 histone H2A | (RefSeq) histone H2AX-like	--	[B]	Chromatin structure and dynamics	C-terminus of histone H2A;; Core histone H2A/H2B/H3/H4	Histone H2AX OS=Cicer arietinum OX=3827 GN=HIS2A PE=2 SV=1	B	Chromatin structure and dynamics	histone H2AX-like [Olea europaea var. sylvestris]
EVM0003685	--	--	--	K12486|1.78692e-146|sind:105172181|K12486 stromal membrane-associated protein | (RefSeq) probable ADP-ribosylation factor GTPase-activating protein AGD11	Endocytosis (ko04144)	[R]	General function prediction only	Putative GTPase activating protein for Arf;; C2 domain	Probable ADP-ribosylation factor GTPase-activating protein AGD11 OS=Arabidopsis thaliana OX=3702 GN=AGD11 PE=2 SV=1	U	Intracellular trafficking, secretion, and vesicular transport	probable ADP-ribosylation factor GTPase-activating protein AGD11 [Sesamum indicum]
EVM0029252	--	--	Molecular Function: kinase activity (GO:0016301);; Biological Process: phosphorylation (GO:0016310);;	--	--	[R]	General function prediction only	--	Protein kinase G11A OS=Oryza sativa subsp. indica OX=39946 GN=OsI_021818 PE=2 SV=1	T	Signal transduction mechanisms	hypothetical protein CISIN_1g0047901mg, partial [Citrus sinensis]
EVM0015287	[E]	Amino acid transport and metabolism	Molecular Function: glutamate-ammonia ligase activity (GO:0004356);; Molecular Function: ATP binding (GO:0005524);; Biological Process: glutamine biosynthetic process (GO:0006542);;	K01915|0|sind:105171412|K01915 glutamine synthetase [EC:6.3.1.2] | (RefSeq) glutamine synthetase leaf isozyme, chloroplastic	Arginine biosynthesis (ko00220);; Alanine, aspartate and glutamate metabolism (ko00250);; Glyoxylate and dicarboxylate metabolism (ko00630);; Nitrogen metabolism (ko00910);; Biosynthesis of amino acids (ko01230)	[E]	Amino acid transport and metabolism	Glutamine synthetase, catalytic domain;; Glutamine synthetase, beta-Grasp domain	Glutamine synthetase, chloroplastic OS=Daucus carota OX=4039 GN=GLN2 PE=2 SV=1	E	Amino acid transport and metabolism	glutamine synthetase leaf isozyme, chloroplastic-like [Olea europaea var. sylvestris]
EVM0017771	[GI]	Carbohydrate transport and metabolism;; Lipid transport and metabolism	Molecular Function: enzyme inhibitor activity (GO:0004857);; Cellular Component: cell wall (GO:0005618);; Molecular Function: pectinesterase activity (GO:0030599);; Biological Process: cell wall modification (GO:0042545);; Biological Process: negative regulation of catalytic activity (GO:0043086);; Molecular Function: aspartyl esterase activity (GO:0045330);; Biological Process: pectin catabolic …	K01051|0|sind:105172399|K01051 pectinesterase [EC:3.1.1.11] | (RefSeq) probable pectinesterase/pectinesterase inhibitor 58	Pentose and glucuronate interconversions (ko00040);; Starch and sucrose metabolism (ko00500)	--	--	Pectinesterase;; Plant invertase/pectin methylesterase inhibitor	Putative pectinesterase/pectinesterase inhibitor 28 OS=Arabidopsis thaliana OX=3702 GN=PME28 PE=2 SV=1	G	Carbohydrate transport and metabolism	pectinesterase-like [Olea europaea var. sylvestris]
EVM0022119	--	--	Molecular Function: transferase activity, transferring glycosyl groups (GO:0016757);;	--	--	[GC]	Carbohydrate transport and metabolism;; Energy production and conversion	UDP-glucoronosyl and UDP-glucosyl transferase	UDP-glycosyltransferase 90A1 OS=Arabidopsis thaliana OX=3702 GN=UGT90A1 PE=2 SV=1	S	Function unknown	UDP-glycosyltransferase 90A1-like [Olea europaea var. sylvestris]
EVM0020795	[IQR]	Lipid transport and metabolism;; Secondary metabolites biosynthesis, transport and catabolism;; General function prediction only	--	--	--	[R]	General function prediction only	Enoyl-(Acyl carrier protein) reductase;; short chain dehydrogenase;; KR domain	Secoisolariciresinol dehydrogenase (Fragment) OS=Podophyllum peltatum OX=35933 PE=1 SV=1	S	Function unknown	secoisolariciresinol dehydrogenase-like [Sesamum indicum]
EVM0030554	--		--	K04733|3.52843e-97|sot:102582087|K04733 interleukin-1 receptor-associated kinase 4 [EC:2.7.11.1] | (RefSeq) probable receptor-like protein kinase At1g67000	--	--	--	Protein tyrosine kinase;; Protein kinase domain	Rust resistance kinase Lr10 OS=Triticum aestivum OX=4565 GN=LRK10 PE=2 SV=1	T	Signal transduction mechanisms	PREDICTED: rust resistance kinase Lr10-like [Nicotiana attenuata]
EVM0013667	--	--	--	--	--	[R]	General function prediction only	PPR repeat;; PPR repeat family;; PPR repeat;; Pentatricopeptide repeat domain;; Pentacotripeptide-repeat region of PRORP;; Tetratricopeptide repeat	Pentatricopeptide repeat-containing protein At4g31070, mitochondrial OS=Arabidopsis thaliana OX=3702 GN=PCMP-E7 PE=3 SV=2	S	Function unknown	LOW QUALITY PROTEIN: pentatricopeptide repeat-containing protein At4g31070, mitochondrial [Olea europaea var. sylvestris]
EVM0017584	--	--	--	--	--	[R]	General function prediction only	PPR repeat family;; PPR repeat;; PPR repeat	Pentatricopeptide repeat-containing protein At2g34400 OS=Arabidopsis thaliana OX=3702 GN=PCMP-E23 PE=3 SV=2	S	Function unknown	pentatricopeptide repeat-containing protein At2g34400 [Olea europaea var. sylvestris]
EVM0010923	--	--	--	--	--	--	--	Helix-loop-helix DNA-binding domain	Transcription factor bHLH25 OS=Arabidopsis thaliana OX=3702 GN=BHLH25 PE=2 SV=2	K	Transcription	transcription factor bHLH25-like [Olea europaea var. sylvestris]
EVM0012862	[T]	Signal transduction mechanisms	Cellular Component: nucleus (GO:0005634);; Cellular Component: cytoplasm (GO:0005737);;	--	--	[S]	Function unknown	Armadillo/beta-catenin-like repeat;; BTB/POZ domain;; HEAT repeats;; HEAT repeat;; HEAT-like repeat;; V-ATPase subunit H	ARM REPEAT PROTEIN INTERACTING WITH ABF2 OS=Arabidopsis thaliana OX=3702 GN=ARIA PE=1 SV=2	S	Function unknown	ARM REPEAT PROTEIN INTERACTING WITH ABF2-like isoform X1 [Olea europaea var. sylvestris]
Forsythia_suspensa_newGene_15706	--	--	Molecular Function: RNA binding (GO:0003723);;	--	--	--	--	Hs1pro-1 protein C-terminus	Eukaryotic translation initiation factor 4G OS=Oryza sativa subsp. japonica OX=39947 GN=Os07g0555200 PE=2 SV=2	J	Translation, ribosomal structure and biogenesis	hypothetical protein CDL12_02364 [Handroanthus impetiginosus]
EVM0027402	--	--	Molecular Function: peroxidase activity (GO:0004601);; Cellular Component: extracellular region (GO:0005576);; Biological Process: response to oxidative stress (GO:0006979);; Molecular Function: heme binding (GO:0020037);; Biological Process: hydrogen peroxide catabolic process (GO:0042744);; Molecular Function: metal ion binding (GO:0046872);; Biological Process: oxidation-reduction process (GO:…	K11799|0|sind:105175917|K11799 WD repeat-containing protein 21A | (RefSeq) DDB1- and CUL4-associated factor 4	--	--	--	Peroxidase;; WD domain, G-beta repeat	Peroxidase 7 OS=Arabidopsis thaliana OX=3702 GN=PER7 PE=2 SV=1	G	Carbohydrate transport and metabolism	peroxidase 7-like [Olea europaea var. sylvestris]
Forsythia_suspensa_newGene_14686	--	--	--	--	--	[T]	Signal transduction mechanisms	NB-ARC domain	Putative late blight resistance protein homolog R1B-17 OS=Solanum demissum OX=50514 GN=R1B-17 PE=3 SV=1	S	Function unknown	putative late blight resistance protein homolog R1B-17 isoform X2 [Olea europaea var. sylvestris]
EVM0023473	--	--	--	--	--	--	--	gag-polypeptide of LTR copia-type	--	L	Replication, recombination and repair	uncharacterized protein LOC111372359 [Olea europaea var. sylvestris]
EVM0032324	[R]	General function prediction only	--	--	--	[T]	Signal transduction mechanisms	NB-ARC domain;; Late blight resistance protein R1	Putative late blight resistance protein homolog R1B-16 OS=Solanum demissum OX=50514 GN=R1B-16 PE=3 SV=1	S	Function unknown	putative late blight resistance protein homolog R1A-10 [Olea europaea var. sylvestris]
EVM0000789	[G]	Carbohydrate transport and metabolism	Molecular Function: glycogen (starch) synthase activity (GO:0004373);; Molecular Function: starch synthase activity (GO:0009011);; Cellular Component: amyloplast (GO:0009501);; Cellular Component: chloroplast (GO:0009507);; Biological Process: starch biosynthetic process (GO:0019252);; Molecular Function: alpha-1,4-glucan synthase activity (GO:0033201);; Molecular Function: starch binding (GO:200…	--	--	--	--	Starch/carbohydrate-binding module (family 53);; Starch synthase catalytic domain;; Glycosyltransferase Family 4;; Glycosyl transferases group 1;; Glycosyl transferase 4-like domain	Soluble starch synthase 3, chloroplastic/amyloplastic OS=Solanum tuberosum OX=4113 GN=SS3 PE=1 SV=1	G	Carbohydrate transport and metabolism	starch synthase 3, chloroplastic/amyloplastic isoform X1 [Olea europaea var. sylvestris]
EVM0009645	--	--	Biological Process: RNA metabolic process (GO:0016070);; Molecular Function: metal ion binding (GO:0046872);;	--	--	--	--	EF-hand domain pair;; EF hand;; EF-hand domain;; EF hand;; EF-hand domain pair;; Secreted protein acidic and rich in cysteine Ca binding region;; EF-hand domain pair;; EF-hand domain;; EF hand;; EF hand;; EF-hand domain pair	--	S	Function unknown	uncharacterized protein LOC111371662 isoform X2 [Olea europaea var. sylvestris]
EVM0000555	--	--	--	--	--	[R]	General function prediction only	--	Uncharacterized mitochondrial protein AtMg00860 OS=Arabidopsis thaliana OX=3702 GN=AtMg00860 PE=4 SV=1	L	Replication, recombination and repair	uncharacterized protein LOC111373689 [Olea europaea var. sylvestris]
EVM0011845	--	--	--	--	--	--	--	UBA-like domain (DUF1421)	--	S	Function unknown	pollen-specific leucine-rich repeat extensin-like protein 1 [Olea europaea var. sylvestris]
EVM0024870	--	--	--	--	--	--	--	--	--	S	Function unknown	uncharacterized protein LOC110788860 [Spinacia oleracea]
EVM0002392	--	--	Cellular Component: integral component of membrane (GO:0016021);;	--	--	--	--	--	--	S	Function unknown	uncharacterized protein LOC110817619 isoform X1 [Carica papaya]
EVM0002654	[O]	Posttranslational modification, protein turnover, chaperones	Molecular Function: ATP binding (GO:0005524);; Cellular Component: cytoplasm (GO:0005737);; Biological Process: protein refolding (GO:0042026);;	--	--	[O]	Posttranslational modification, protein turnover, chaperones	TCP-1/cpn60 chaperonin family	RuBisCO large subunit-binding protein subunit alpha, chloroplastic OS=Pisum sativum OX=3888 PE=1 SV=2	O	Posttranslational modification, protein turnover, chaperones	ruBisCO large subunit-binding protein subunit alpha [Olea europaea var. sylvestris]
EVM0032595	--	--	--	--	--	--	--	--	--	--	--	uncharacterized protein LOC111410929 [Olea europaea var. sylvestris]
EVM0024744	--	--	Cellular Component: plasma membrane (GO:0005886);; Cellular Component: integral component of membrane (GO:0016021);;	--	--	--	--	Late embryogenesis abundant protein	--	S	Function unknown	uncharacterized protein LOC111385596 [Olea europaea var. sylvestris]
Forsythia_suspensa_newGene_11561	--	--	--	K14488|2.4119e-16|sind:105173862|K14488 SAUR family protein | (RefSeq) auxin-induced protein 10A5-like	Plant hormone signal transduction (ko04075)	[AJ]	RNA processing and modification;; Translation, ribosomal structure and biogenesis	Auxin responsive protein	Aconitate hydratase, cytoplasmic (Fragment) OS=Solanum tuberosum OX=4113 PE=2 SV=1	S	Function unknown	uncharacterized protein LOC111375034 [Olea europaea var. sylvestris]
EVM0022028	[O]	Posttranslational modification, protein turnover, chaperones	Molecular Function: glutathione transferase activity (GO:0004364);; Cellular Component: cytoplasm (GO:0005737);; Biological Process: glutathione metabolic process (GO:0006749);; Biological Process: toxin catabolic process (GO:0009407);;	K00799|2.38433e-100|nnu:104596470|K00799 glutathione S-transferase [EC:2.5.1.18] | (RefSeq) glutathione S-transferase U17-like	Glutathione metabolism (ko00480)	[O]	Posttranslational modification, protein turnover, chaperones	Glutathione S-transferase, N-terminal domain;; Glutathione S-transferase, N-terminal domain;; Glutathione S-transferase, N-terminal domain;; Glutathione S-transferase, C-terminal domain	Glutathione S-transferase U17 OS=Arabidopsis thaliana OX=3702 GN=GSTU17 PE=2 SV=1	O	Posttranslational modification, protein turnover, chaperones	Glutathione S-transferase U18 [Capsicum baccatum]
EVM0013004	[T]	Signal transduction mechanisms	Cellular Component: Golgi membrane (GO:0000139);; Molecular Function: structural molecule activity (GO:0005198);; Biological Process: intracellular protein transport (GO:0006886);; Biological Process: ER to Golgi vesicle-mediated transport (GO:0006888);; Biological Process: retrograde vesicle-mediated transport, Golgi to ER (GO:0006890);; Biological Process: intra-Golgi vesicle-mediated transport…	K05236|0|sind:105159316|K05236 coatomer subunit alpha | (RefSeq) coatomer subunit alpha-1-like	--	[U]	Intracellular trafficking, secretion, and vesicular transport	Coatomer (COPI) alpha subunit C-terminus;; Coatomer WD associated region;; WD domain, G-beta repeat;; Anaphase-promoting complex subunit 4 WD40 domain	Coatomer subunit alpha-2 OS=Arabidopsis thaliana OX=3702 GN=At2g21390 PE=2 SV=1	S	Function unknown	coatomer subunit alpha-2-like [Olea europaea var. sylvestris]
EVM0026443	[C]	Energy production and conversion	Molecular Function: ATP binding (GO:0005524);; Cellular Component: mitochondrion (GO:0005739);; Cellular Component: plasma membrane (GO:0005886);; Cellular Component: chloroplast thylakoid membrane (GO:0009535);; Biological Process: ATP synthesis coupled proton transport (GO:0015986);; Biological Process: ATP hydrolysis coupled proton transport (GO:0015991);; Cellular Component: proton-transporti…	K02111|0|vvi:4025114|K02111 F-type H+-transporting ATPase subunit alpha [EC:3.6.3.14] | (RefSeq) atpA, ViviCp006; ATP synthase CF1 alpha subunit	Oxidative phosphorylation (ko00190);; Photosynthesis (ko00195)	[C]	Energy production and conversion	ATP synthase alpha/beta family, nucleotide-binding domain;; ATP synthase alpha/beta chain, C terminal domain;; ATP synthase alpha/beta family, beta-barrel domain	ATP synthase subunit alpha, chloroplastic OS=Vitis vinifera OX=29760 GN=atpA PE=3 SV=1	C	Energy production and conversion	ATP synthase CF1 alpha subunit (chloroplast) [Hesperelaea palmeri]
EVM0005079	[R]	General function prediction only	--	--	--	[S]	Function unknown	WD domain, G-beta repeat;; Anaphase-promoting complex subunit 4 WD40 domain;; WD40 region of Ge1, enhancer of mRNA-decapping protein	COMPASS-like H3K4 histone methylase component WDR5B OS=Arabidopsis thaliana OX=3702 GN=WDR5B PE=1 SV=1	S	Function unknown	WD repeat-containing protein 44-like isoform X1 [Olea europaea var. sylvestris]
EVM0029209	--	--	--	--	--	--	--	--	--	S	Function unknown	uncharacterized protein LOC111411762 isoform X1 [Olea europaea var. sylvestris]
EVM0005378	[R]	General function prediction only	--	K14963|0|sind:105177862|K14963 COMPASS component SWD3 | (RefSeq) WD repeat-containing protein 5	--	[R]	General function prediction only	WD domain, G-beta repeat;; Anaphase-promoting complex subunit 4 WD40 domain;; Eukaryotic translation initiation factor eIF2A;; Nucleoporin Nup120/160	COMPASS-like H3K4 histone methylase component WDR5A OS=Arabidopsis thaliana OX=3702 GN=WDR5A PE=1 SV=1	S	Function unknown	COMPASS-like H3K4 histone methylase component WDR5A [Olea europaea var. sylvestris]
EVM0026678	--	--	--	K20823|0|sind:105162146|K20823 N-alpha-acetyltransferase 35, NatC auxiliary subunit | (RefSeq) N-alpha-acetyltransferase 35, NatC auxiliary subunit	--	[R]	General function prediction only	Mak10 subunit, NatC N(alpha)-terminal acetyltransferase	--	S	Function unknown	N-alpha-acetyltransferase 35, NatC auxiliary subunit [Olea europaea var. sylvestris]
EVM0027533	--	--	Molecular Function: binding (GO:0005488);;	--	--	[R]	General function prediction only	--	Protein indeterminate-domain 14 OS=Arabidopsis thaliana OX=3702 GN=IDD14 PE=1 SV=1	S	Function unknown	protein SHOOT GRAVITROPISM 5-like isoform X1 [Olea europaea var. sylvestris]
EVM0026532	--	--	Cellular Component: nucleus (GO:0005634);; Molecular Function: zinc ion binding (GO:0008270);; Cellular Component: integral component of membrane (GO:0016021);;	--	--	[O]	Posttranslational modification, protein turnover, chaperones	--	--	M	Cell wall/membrane/envelope biogenesis	glycosyltransferase family 92 protein RCOM_0530710 [Jatropha curcas]
EVM0022115	--	--	--	--	--	--	--	Calmodulin binding protein-like	Calmodulin-binding protein 60 C OS=Arabidopsis thaliana OX=3702 GN=CBP60C PE=2 SV=1	--	--	calmodulin-binding protein 60 A isoform X1 [Sesamum indicum]
EVM0011045	--	--	Biological Process: metabolic process (GO:0008152);;	--	--	[R]	General function prediction only	Reverse transcriptase (RNA-dependent DNA polymerase)	Uncharacterized mitochondrial protein AtMg00810 OS=Arabidopsis thaliana OX=3702 GN=AtMg00810 PE=4 SV=1	L	Replication, recombination and repair	uncharacterized protein LOC111378388 [Olea europaea var. sylvestris]
EVM0027116	--	--	Molecular Function: protein serine/threonine phosphatase activity (GO:0004722);; Biological Process: protein dephosphorylation (GO:0006470);; Molecular Function: metal ion binding (GO:0046872);;	--	--	[T]	Signal transduction mechanisms	Protein phosphatase 2C	Probable protein phosphatase 2C 63 OS=Arabidopsis thaliana OX=3702 GN=At4g33920 PE=2 SV=1	T	Signal transduction mechanisms	probable protein phosphatase 2C 63 [Olea europaea var. sylvestris]
EVM0007808	[QV]	Secondary metabolites biosynthesis, transport and catabolism;; Defense mechanisms	Molecular Function: iron ion binding (GO:0005506);; Cellular Component: integral component of membrane (GO:0016021);; Molecular Function: oxidoreductase activity, acting on paired donors, with incorporation or reduction of molecular oxygen, NAD(P)H as one donor, and incorporation of one atom of oxygen (GO:0016709);; Molecular Function: heme binding (GO:0020037);; Biological Process: secondary met…	K20617|0|vvi:100265573|K20617 cytochrome P450 family 71 subfamily A | (RefSeq) cytochrome P450 71A1-like	--	[Q]	Secondary metabolites biosynthesis, transport and catabolism	Cytochrome P450	Cytochrome P450 71A1 OS=Persea americana OX=3435 GN=CYP71A1 PE=1 SV=2	Q	Secondary metabolites biosynthesis, transport and catabolism	cytochrome P450 71A1-like [Olea europaea var. sylvestris]
EVM0025082	--	--	--	--	--	--	--	--	--	S	Function unknown	uncharacterized protein LOC111366238 isoform X2 [Olea europaea var. sylvestris]
Forsythia_suspensa_newGene_6327	--	--	--	--	--	--	--	--	--	S	Function unknown	unnamed protein product [Coffea canephora]
EVM0014452	--	--	Molecular Function: protein dimerization activity (GO:0046983);;	--	--	--	--	Helix-loop-helix DNA-binding domain	Transcription factor PRE3 OS=Arabidopsis thaliana OX=3702 GN=PRE3 PE=1 SV=1	K	Transcription	transcription factor PRE3-like [Olea europaea var. sylvestris]
EVM0022053	--	--	Cellular Component: integral component of membrane (GO:0016021);;	--	--	--	--	--	ATP synthase 6 kDa subunit, mitochondrial (Fragment) OS=Solanum tuberosum OX=4113 PE=1 SV=1	S	Function unknown	uncharacterized protein LOC111383896 [Olea europaea var. sylvestris]
EVM0022507	[M]	Cell wall/membrane/envelope biogenesis	Molecular Function: iron ion binding (GO:0005506);; Molecular Function: electron carrier activity (GO:0009055);; Cellular Component: chloroplast thylakoid membrane (GO:0009535);; Biological Process: photosynthesis (GO:0015979);; Molecular Function: heme binding (GO:0020037);; Cellular Component: integral component of thylakoid membrane (GO:0031361);; Biological Process: oxidation-reduction proces…	K02634|0|sind:11452424|K02634 apocytochrome f | (RefSeq) petA, SIC0639; cytochrome f	Photosynthesis (ko00195)	--	--	Apocytochrome F, N-terminal;; Apocytochrome F, C-terminal	Cytochrome f OS=Jasminum nudiflorum OX=126431 GN=petA PE=3 SV=1	C	Energy production and conversion	cytochrome f (chloroplast) [Forsythia suspensa]
EVM0006800	--	--	Molecular Function: DNA binding (GO:0003677);; Molecular Function: transcription factor activity, sequence-specific DNA binding (GO:0003700);; Cellular Component: nucleus (GO:0005634);; Biological Process: regulation of transcription, DNA-templated (GO:0006355);;	--	--	--	--	AP2 domain	Pathogenesis-related genes transcriptional activator PTI5 OS=Solanum lycopersicum OX=4081 GN=PTI5 PE=2 SV=1	K	Transcription	pathogenesis-related genes transcriptional activator PTI5-like [Olea europaea var. sylvestris]
EVM0014620	--	--	--	--	--	--	--	AP2 domain	Ethylene-responsive transcription factor CRF2 OS=Arabidopsis thaliana OX=3702 GN=CRF2 PE=1 SV=1	K	Transcription	ethylene-responsive transcription factor CRF2-like [Olea europaea var. sylvestris]
EVM0030001	--	--	Cellular Component: membrane (GO:0016020);;	--	--	--	--	--	--	S	Function unknown	uncharacterized protein LOC111394347 [Olea europaea var. sylvestris]
EVM0015441	--	--	Cellular Component: integral component of membrane (GO:0016021);;	--	--	--	--	--	--	S	Function unknown	uncharacterized protein LOC111392273 [Olea europaea var. sylvestris]
EVM0002206	--	--	--	--	--	--	--	--	Protein TAP1 OS=Antirrhinum majus OX=4151 GN=TAP1 PE=2 SV=1	--	--	protein TAP1-like [Olea europaea var. sylvestris]
EVM0027670	[J]	Translation, ribosomal structure and biogenesis	Molecular Function: GTPase activity (GO:0003924);; Molecular Function: GTP binding (GO:0005525);; Cellular Component: mitochondrial inner membrane (GO:0005743);; Cellular Component: mitochondrial matrix (GO:0005759);; Molecular Function: ribosome binding (GO:0043022);; Biological Process: positive regulation of translation (GO:0045727);;	--	--	[J]	Translation, ribosomal structure and biogenesis	GTP-binding protein LepA C-terminus;; Elongation factor Tu GTP binding domain;; Elongation factor G C-terminus	Translation factor GUF1 homolog, mitochondrial OS=Ricinus communis OX=3988 GN=RCOM_0855130 PE=3 SV=1	M	Cell wall/membrane/envelope biogenesis	translation factor GUF1 homolog, mitochondrial [Olea europaea var. sylvestris]
EVM0030111	[J]	Translation, ribosomal structure and biogenesis	Molecular Function: structural constituent of ribosome (GO:0003735);; Cellular Component: ribosome (GO:0005840);; Biological Process: translation (GO:0006412);;	K02881|7.48449e-89|sot:102581110|K02881 large subunit ribosomal protein L18 | (RefSeq) 50S ribosomal protein L18	Ribosome (ko03010)	[O]	Posttranslational modification, protein turnover, chaperones	Ribosomal L18 of archaea, bacteria, mitoch. and chloroplast	--	S	Function unknown	uncharacterized protein LOC111373245 [Olea europaea var. sylvestris]
EVM0030066	--	--	--	--	--	--	--	RNAse P Rpr2/Rpp21/SNM1 subunit domain	--	S	Function unknown	uncharacterized protein LOC111375117 [Olea europaea var. sylvestris]
EVM0015900	--	--	--	--	--	--	--	MULE transposase domain;; FAR1 DNA-binding domain	Protein FAR1-RELATED SEQUENCE 5 OS=Arabidopsis thaliana OX=3702 GN=FRS5 PE=1 SV=1	S	Function unknown	protein FAR1-RELATED SEQUENCE 5-like [Olea europaea var. sylvestris]
EVM0027476	--	--	--	--	--	--	--	--	--	S	Function unknown	uncharacterized protein LOC111388525 isoform X2 [Olea europaea var. sylvestris]
EVM0016539	--	--	--	--	--	--	--	--	--	S	Function unknown	uncharacterized protein LOC111399198 [Olea europaea var. sylvestris]
EVM0013081	--	--	--	--	--	[A]	RNA processing and modification	SAM domain (Sterile alpha motif);; SAM domain (Sterile alpha motif)	--	S	Function unknown	uncharacterized protein LOC111376228 [Olea europaea var. sylvestris]
EVM0012551	--	--	--	--	--	--	--	--	Basic leucine zipper 34 OS=Arabidopsis thaliana OX=3702 GN=BZIP34 PE=1 SV=1	--	--	uncharacterized protein At4g06598-like [Olea europaea var. sylvestris]
EVM0017443	[G]	Carbohydrate transport and metabolism	Cellular Component: integral component of membrane (GO:0016021);;	--	--	--	--	--	--	S	Function unknown	uncharacterized protein LOC111377027 [Olea europaea var. sylvestris]
EVM0017625	--	--	Biological Process: lipid catabolic process (GO:0016042);; Molecular Function: hydrolase activity (GO:0016787);;	--	--	[IOT]	Lipid transport and metabolism;; Posttranslational modification, protein turnover, chaperones;; Signal transduction mechanisms	Lipase (class 3);; Lipase 3 N-terminal region	--	S	Function unknown	uncharacterized protein LOC111385613 isoform X1 [Olea europaea var. sylvestris]
EVM0014578	--	--	Molecular Function: nucleotide binding (GO:0000166);; Molecular Function: ion binding (GO:0043167);;	--	--	[R]	General function prediction only	Reverse transcriptase (RNA-dependent DNA polymerase)	Retrovirus-related Pol polyprotein from transposon RE1 OS=Arabidopsis thaliana OX=3702 GN=RE1 PE=2 SV=1	L	Replication, recombination and repair	uncharacterized protein LOC111380324 [Olea europaea var. sylvestris]
EVM0000147	[K]	Transcription	Molecular Function: DNA binding (GO:0003677);; Biological Process: regulation of transcription, DNA-templated (GO:0006355);; Molecular Function: zinc ion binding (GO:0008270);;	K09250|6.1132e-24|sind:105178159|K09250 cellular nucleic acid-binding protein | (RefSeq) cold shock domain-containing protein 3	--	[J]	Translation, ribosomal structure and biogenesis	'Cold-shock' DNA-binding domain	Glycine-rich protein 2 OS=Nicotiana sylvestris OX=4096 GN=GRP-2 PE=2 SV=1	K	Transcription	cold shock domain-containing protein 3-like [Olea europaea var. sylvestris]
EVM0016634	--	--	--	--	--	--	--	--	--	--	--	vegetative cell wall protein gp1-like [Sesamum indicum]
EVM0016781	[G]	Carbohydrate transport and metabolism	Molecular Function: polygalacturonase activity (GO:0004650);; Cellular Component: extracellular region (GO:0005576);; Biological Process: carbohydrate metabolic process (GO:0005975);; Molecular Function: lyase activity (GO:0016829);; Biological Process: cell wall organization (GO:0071555);;	--	--	--	--	Glycosyl hydrolases family 28;; Pectate lyase superfamily protein	Probable polygalacturonase OS=Vitis vinifera OX=29760 GN=GSVIVT00026920001 PE=1 SV=1	M	Cell wall/membrane/envelope biogenesis	probable polygalacturonase [Olea europaea var. sylvestris]
EVM0018942	--	--	Biological Process: lipid catabolic process (GO:0016042);; Molecular Function: hydrolase activity (GO:0016787);;	--	--	[IOT]	Lipid transport and metabolism;; Posttranslational modification, protein turnover, chaperones;; Signal transduction mechanisms	Lipase (class 3);; Lipase 3 N-terminal region	--	S	Function unknown	uncharacterized protein LOC105171564 [Sesamum indicum]
EVM0017301	--	--	--	--	--	[K]	Transcription	Myb-like DNA-binding domain;; Myb-like DNA-binding domain;; SLIDE	Transcription factor MYB3R-4 OS=Arabidopsis thaliana OX=3702 GN=MYB3R4 PE=1 SV=1	K	Transcription	transcription factor MYB3R-1-like [Olea europaea var. sylvestris]
EVM0003677	[G]	Carbohydrate transport and metabolism	Molecular Function: inorganic phosphate transmembrane transporter activity (GO:0005315);; Cellular Component: chloroplast inner membrane (GO:0009706);; Biological Process: xanthophyll cycle (GO:0010028);; Molecular Function: L-ascorbic acid transporter activity (GO:0015229);; Biological Process: L-ascorbic acid transport (GO:0015882);; Cellular Component: integral component of membrane (GO:001602…	K08193|0|sind:105173161|K08193 MFS transporter, ACS family, solute carrier family 17 (sodium-dependent inorganic phosphate cotransporter), other | (RefSeq) probable anion transporter 2, chloroplastic	--	[G]	Carbohydrate transport and metabolism	Major Facilitator Superfamily;; Sugar (and other) transporter	Ascorbate transporter, chloroplastic OS=Arabidopsis thaliana OX=3702 GN=PHT4;4 PE=1 SV=1	G	Carbohydrate transport and metabolism	ascorbate transporter, chloroplastic isoform X1 [Olea europaea var. sylvestris]
EVM0009596	--	--	--	--	--	--	--	--	F-box/kelch-repeat protein At3g06240 OS=Arabidopsis thaliana OX=3702 GN=At3g06240 PE=2 SV=1	--	--	F-box/kelch-repeat protein At3g23880-like [Olea europaea var. sylvestris]
EVM0030400	--	--	--	--	--	--	--	Domain of unknown function (DUF4371);; hAT family C-terminal dimerisation region	--	S	Function unknown	zinc finger MYM-type protein 1-like [Olea europaea var. sylvestris]
EVM0028512	[G]	Carbohydrate transport and metabolism	Molecular Function: pectate lyase activity (GO:0030570);; Biological Process: pectin catabolic process (GO:0045490);; Molecular Function: metal ion binding (GO:0046872);;	K01728|0|sind:105177213|K01728 pectate lyase [EC:4.2.2.2] | (RefSeq) probable pectate lyase P59	Pentose and glucuronate interconversions (ko00040)	--	--	Pectate lyase;; Pectate lyase, N terminus	Probable pectate lyase P59 OS=Solanum lycopersicum OX=4081 GN=LAT59 PE=2 SV=1	G	Carbohydrate transport and metabolism	probable pectate lyase P59 [Olea europaea var. sylvestris]
EVM0015719	--	--	Cellular Component: chloroplast (GO:0009507);; Cellular Component: integral component of membrane (GO:0016021);;	--	--	--	--	Ycf1	Protein TIC 214 OS=Nicotiana tomentosiformis OX=4098 GN=TIC214 PE=3 SV=1	S	Function unknown	hypothetical chloroplast RF19 (chloroplast) [Forsythia suspensa]
EVM0024341	[QV]	Secondary metabolites biosynthesis, transport and catabolism;; Defense mechanisms	Molecular Function: monooxygenase activity (GO:0004497);; Molecular Function: iron ion binding (GO:0005506);; Molecular Function: oxidoreductase activity, acting on paired donors, with incorporation or reduction of molecular oxygen (GO:0016705);; Molecular Function: heme binding (GO:0020037);; Biological Process: oxidation-reduction process (GO:0055114);;	--	--	[Q]	Secondary metabolites biosynthesis, transport and catabolism	Cytochrome P450	Cytochrome P450 71D15 OS=Mentha piperita OX=34256 GN=CYP71D15 PE=1 SV=1	Q	Secondary metabolites biosynthesis, transport and catabolism	cytochrome P450 71D95-like [Olea europaea var. sylvestris]
EVM0018973	--	--	--	--	--	--	--	Dof domain, zinc finger	Dof zinc finger protein DOF5.4 OS=Arabidopsis thaliana OX=3702 GN=DOF5.4 PE=2 SV=2	S	Function unknown	dof zinc finger protein DOF5.4-like [Olea europaea var. sylvestris]
EVM0025793	--	--	Cellular Component: cytoplasm (GO:0005737);; Cellular Component: plasma membrane (GO:0005886);; Cellular Component: integral component of membrane (GO:0016021);; Biological Process: metal ion transport (GO:0030001);; Molecular Function: transition metal ion binding (GO:0046914);; Biological Process: cellular transition metal ion homeostasis (GO:0046916);;	--	--	[P]	Inorganic ion transport and metabolism	Heavy-metal-associated domain	Heavy metal-associated isoprenylated plant protein 26 OS=Arabidopsis thaliana OX=3702 GN=HIPP26 PE=1 SV=1	S	Function unknown	heavy metal-associated isoprenylated plant protein 26-like isoform X1 [Olea europaea var. sylvestris]
EVM0009648	--	--	--	K19893|0|sind:105179026|K19893 glucan endo-1,3-beta-glucosidase 5/6 [EC:3.2.1.39] | (RefSeq) glucan endo-1,3-beta-glucosidase 5-like	Starch and sucrose metabolism (ko00500)	--	--	Glycosyl hydrolases family 17;; X8 domain	Glucan endo-1,3-beta-glucosidase 8 OS=Arabidopsis thaliana OX=3702 GN=At1g64760 PE=1 SV=2	--	--	glucan endo-1,3-beta-glucosidase 8-like [Olea europaea var. sylvestris]
EVM0011125	--	--	Molecular Function: hydrolase activity, hydrolyzing O-glycosyl compounds (GO:0004553);; Molecular Function: transferase activity (GO:0016740);; Molecular Function: polysaccharide binding (GO:0030247);; Cellular Component: anchored component of plasma membrane (GO:0046658);;	--	--	--	--	X8 domain	PLASMODESMATA CALLOSE-BINDING PROTEIN 3 OS=Arabidopsis thaliana OX=3702 GN=PDCB3 PE=1 SV=1	S	Function unknown	PLASMODESMATA CALLOSE-BINDING PROTEIN 3-like [Olea europaea var. sylvestris]
EVM0011504	[T]	Signal transduction mechanisms	Molecular Function: phosphoprotein phosphatase activity (GO:0004721);; Molecular Function: cation binding (GO:0043169);;	K14497|1.04332e-122|cit:102630401|K14497 protein phosphatase 2C [EC:3.1.3.16] | (RefSeq) probable protein phosphatase 2C 75	Plant hormone signal transduction (ko04075)	[T]	Signal transduction mechanisms	Protein phosphatase 2C	Probable protein phosphatase 2C 75 OS=Arabidopsis thaliana OX=3702 GN=AHG1 PE=1 SV=1	T	Signal transduction mechanisms	probable protein phosphatase 2C 75 [Olea europaea var. sylvestris]
EVM0029865	--	--	--	--	--	--	--	Domain of unknown function (DUF4371);; hAT family C-terminal dimerisation region	--	S	Function unknown	zinc finger MYM-type protein 1-like [Olea europaea var. sylvestris]
EVM0008770	[JO]	Translation, ribosomal structure and biogenesis;; Posttranslational modification, protein turnover, chaperones	Biological Process: N-terminal protein amino acid acetylation (GO:0006474);; Molecular Function: N-acetyltransferase activity (GO:0008080);;	--	--	--	--	Acetyltransferase (GNAT) domain;; Acetyltransferase (GNAT) family;; Acetyltransferase (GNAT) domain	--	J	Translation, ribosomal structure and biogenesis	PREDICTED: uncharacterized protein LOC104223027 [Nicotiana sylvestris]
EVM0006619	[H]	Coenzyme transport and metabolism	Biological Process: isoprenoid biosynthetic process (GO:0008299);; Molecular Function: transferase activity (GO:0016740);;	K13789|1.27856e-109|sind:105173013|K13789 geranylgeranyl diphosphate synthase, type II [EC:2.5.1.1 2.5.1.10 2.5.1.29] | (RefSeq) heterodimeric geranylgeranyl pyrophosphate synthase small subunit, chloroplastic	Terpenoid backbone biosynthesis (ko00900)	[H]	Coenzyme transport and metabolism	Polyprenyl synthetase	Heterodimeric geranylgeranyl pyrophosphate synthase small subunit, chloroplastic OS=Arabidopsis thaliana OX=3702 GN=GGR PE=1 SV=2	H	Coenzyme transport and metabolism	putative geranyl diphosphate synthase small subunit type II.A [Leucosceptrum canum]
EVM0006672	--	--	--	--	--	--	--	TFIIS helical bundle-like domain	Probable mediator of RNA polymerase II transcription subunit 26c OS=Arabidopsis thaliana OX=3702 GN=MED26C PE=1 SV=1	S	Function unknown	probable mediator of RNA polymerase II transcription subunit 26c [Olea europaea var. sylvestris]
EVM0029134	--	--	Biological Process: transcription, DNA-templated (GO:0006351);;	--	--	--	--	AP2 domain	Ethylene-responsive transcription factor WRI1 OS=Arabidopsis thaliana OX=3702 GN=WRI1 PE=2 SV=1	K	Transcription	AP2-like ethylene-responsive transcription factor At1g16060 [Olea europaea var. sylvestris]
EVM0006940	--	--	--	--	--	--	--	gag-polypeptide of LTR copia-type	--	S	Function unknown	uncharacterized protein LOC111409386 [Olea europaea var. sylvestris]
EVM0019883	--	--	Molecular Function: RNA binding (GO:0003723);;	K14945|1.1186e-161|sind:105172519|K14945 protein quaking | (RefSeq) KH domain-containing protein At1g09660/At1g09670	--	[A]	RNA processing and modification	Homodimerisation region of STAR domain protein;; KH domain	KH domain-containing protein At1g09660/At1g09670 OS=Arabidopsis thaliana OX=3702 GN=At1g09660/At1g09670 PE=2 SV=1	A	RNA processing and modification	KH domain-containing protein At1g09660/At1g09670-like [Olea europaea var. sylvestris]
EVM0007377	[J]	Translation, ribosomal structure and biogenesis	Biological Process: negative regulation of translation (GO:0017148);; Molecular Function: ribosomal large subunit binding (GO:0043023);; Biological Process: negative regulation of ribosome biogenesis (GO:0090071);;	--	--	[S]	Function unknown	Ribosomal silencing factor during starvation	Protein Iojap-related, mitochondrial OS=Arabidopsis thaliana OX=3702 GN=At1g67620 PE=2 SV=1	S	Function unknown	protein Iojap-related, mitochondrial [Olea europaea var. sylvestris]
EVM0026541	--		--	--	--	--	--	Protein kinase domain;; Protein tyrosine kinase;; Wall-associated receptor kinase galacturonan-binding	Wall-associated receptor kinase-like 8 OS=Arabidopsis thaliana OX=3702 GN=WAKL8 PE=2 SV=1	T	Signal transduction mechanisms	wall-associated receptor kinase-like 8 isoform X2 [Olea europaea var. sylvestris]
EVM0032778	--	--	Cellular Component: integral component of membrane (GO:0016021);; Biological Process: transmembrane transport (GO:0055085);;	--	--	[T]	Signal transduction mechanisms	OPT oligopeptide transporter protein	Oligopeptide transporter 3 OS=Arabidopsis thaliana OX=3702 GN=OPT3 PE=2 SV=3	S	Function unknown	oligopeptide transporter 3 [Sesamum indicum]
EVM0005934	--	--	--	--	--	[R]	General function prediction only	PPR repeat family;; PPR repeat;; PPR repeat;; Pentatricopeptide repeat domain;; Pentacotripeptide-repeat region of PRORP	Pentatricopeptide repeat-containing protein At3g25210, mitochondrial OS=Arabidopsis thaliana OX=3702 GN=At3g25210 PE=2 SV=1	S	Function unknown	pentatricopeptide repeat-containing protein At3g25210, mitochondrial [Olea europaea var. sylvestris]
EVM0004195	[QV]	Secondary metabolites biosynthesis, transport and catabolism;; Defense mechanisms	Cellular Component: membrane (GO:0016020);; Molecular Function: oxidoreductase activity (GO:0016491);; Molecular Function: metal ion binding (GO:0046872);;	--	--	[Q]	Secondary metabolites biosynthesis, transport and catabolism	Cytochrome P450	Premnaspirodiene oxygenase OS=Hyoscyamus muticus OX=35626 GN=CYP71D55 PE=1 SV=1	Q	Secondary metabolites biosynthesis, transport and catabolism	premnaspirodiene oxygenase-like [Olea europaea var. sylvestris]
EVM0000024	[R]	General function prediction only	Cellular Component: chloroplast (GO:0009507);; Cellular Component: integral component of membrane (GO:0016021);;	K14347|3.42564e-180|sind:105180096|K14347 solute carrier family 10 (sodium/bile acid cotransporter), member 7 | (RefSeq) probable sodium/metabolite cotransporter BASS4, chloroplastic	--	[R]	General function prediction only	SBF-like CPA transporter family (DUF4137);; Sodium Bile acid symporter family	Probable sodium/metabolite cotransporter BASS4, chloroplastic OS=Arabidopsis thaliana OX=3702 GN=BASS4 PE=3 SV=1	S	Function unknown	probable sodium/metabolite cotransporter BASS4, chloroplastic [Olea europaea var. sylvestris]
EVM0005989	--	--	--	--	--	--	--	--	--	S	Function unknown	uncharacterized protein LOC111412104 [Olea europaea var. sylvestris]
EVM0020019	[O]	Posttranslational modification, protein turnover, chaperones	Cellular Component: chloroplast stroma (GO:0009570);; Cellular Component: chloroplast envelope (GO:0009941);; Biological Process: protein metabolic process (GO:0019538);; Molecular Function: protein histidine kinase binding (GO:0043424);;	--	--	--	--	Clp amino terminal domain, pathogenicity island component	ATP-dependent Clp protease ATP-binding subunit CLPT2, chloroplastic OS=Arabidopsis thaliana OX=3702 GN=CLPT2 PE=1 SV=1	O	Posttranslational modification, protein turnover, chaperones	ATP-dependent Clp protease ATP-binding subunit CLPT2, chloroplastic-like isoform X1 [Olea europaea var. sylvestris]
EVM0003622	[GT]	Carbohydrate transport and metabolism;; Signal transduction mechanisms	Molecular Function: monovalent cation:proton antiporter activity (GO:0005451);; Biological Process: regulation of pH (GO:0006885);; Biological Process: response to stress (GO:0006950);; Cellular Component: endomembrane system (GO:0012505);; Cellular Component: integral component of membrane (GO:0016021);; Biological Process: hydrogen ion transmembrane transport (GO:1902600);;	--	--	[P]	Inorganic ion transport and metabolism	Sodium/hydrogen exchanger family;; Universal stress protein family	Cation/H(+) antiporter 15 OS=Arabidopsis thaliana OX=3702 GN=CHX15 PE=2 SV=1	P	Inorganic ion transport and metabolism	cation/H(+) antiporter 15-like [Olea europaea var. sylvestris]
EVM0015966	--	--	--	--	--	--	--	--	Protein LNK1 OS=Arabidopsis thaliana OX=3702 GN=LNK1 PE=1 SV=1	S	Function unknown	protein LNK1-like isoform X1 [Olea europaea var. sylvestris]
EVM0012309	--	--	Biological Process: protein polyubiquitination (GO:0000209);; Biological Process: protein ubiquitination involved in ubiquitin-dependent protein catabolic process (GO:0042787);; Biological Process: proteasome-mediated ubiquitin-dependent protein catabolic process (GO:0043161);; Molecular Function: metal ion binding (GO:0046872);; Molecular Function: ubiquitin protein ligase activity (GO:0061630);;	K11982|1.70488e-125|sind:105156110|K11982 E3 ubiquitin-protein ligase RNF115/126 [EC:2.3.2.27] | (RefSeq) E3 ubiquitin-protein ligase RING1	--	[O]	Posttranslational modification, protein turnover, chaperones	zinc-ribbon;; Ring finger domain;; Zinc finger, C3HC4 type (RING finger);; RING-like zinc finger;; RING-H2 zinc finger domain;; RING-type zinc-finger;; Zinc finger, C3HC4 type (RING finger)	E3 ubiquitin-protein ligase RING1-like OS=Arabidopsis thaliana OX=3702 GN=At3g19950 PE=1 SV=1	O	Posttranslational modification, protein turnover, chaperones	E3 ubiquitin-protein ligase RING1-like [Olea europaea var. sylvestris]
EVM0026769	[I]	Lipid transport and metabolism	Molecular Function: catalytic activity (GO:0003824);; Biological Process: metabolic process (GO:0008152);; Cellular Component: integral component of membrane (GO:0016021);;	--	--	[I]	Lipid transport and metabolism	AMP-binding enzyme	Probable acyl-activating enzyme 18, peroxisomal OS=Arabidopsis thaliana OX=3702 GN=AAE18 PE=2 SV=1	I	Lipid transport and metabolism	probable acyl-activating enzyme 18, peroxisomal isoform X1 [Olea europaea var. sylvestris]
EVM0023902	--	--	--	--	--	--	--	PB1 domain	--	--	--	uncharacterized protein LOC111381935 [Olea europaea var. sylvestris]
EVM0032378	[T]	Signal transduction mechanisms	Molecular Function: nucleotide binding (GO:0000166);; Molecular Function: protein serine/threonine kinase activity (GO:0004674);; Biological Process: phosphorylation (GO:0016310);;	K08819|0|sind:105178428|K08819 cyclin-dependent kinase 12/13 [EC:2.7.11.22 2.7.11.23] | (RefSeq) probable serine/threonine-protein kinase At1g54610	--	[D]	Cell cycle control, cell division, chromosome partitioning	Protein kinase domain;; Protein tyrosine kinase	Probable serine/threonine-protein kinase At1g54610 OS=Arabidopsis thaliana OX=3702 GN=At1g54610 PE=1 SV=1	T	Signal transduction mechanisms	probable serine/threonine-protein kinase At1g09600 [Olea europaea var. sylvestris]
EVM0011168	--	--	Cellular Component: integral component of membrane (GO:0016021);; Molecular Function: transferase activity (GO:0016740);;	--	--	--	--	--	Uncharacterized protein At4g14100 OS=Arabidopsis thaliana OX=3702 GN=At4g14100 PE=2 SV=1	S	Function unknown	hypothetical protein CDL12_10305 [Handroanthus impetiginosus]
EVM0018356	--	--	--	--	--	--	--	gag-polypeptide of LTR copia-type	--	S	Function unknown	uncharacterized protein LOC111404665 [Olea europaea var. sylvestris]
EVM0006690	--	--	Molecular Function: ion channel activity (GO:0005216);; Cellular Component: integral component of membrane (GO:0016021);; Biological Process: ion transmembrane transport (GO:0034220);;	K05391|0|sind:105157337|K05391 cyclic nucleotide gated channel, other eukaryote | (RefSeq) probable cyclic nucleotide-gated ion channel 20, chloroplastic	Plant-pathogen interaction (ko04626)	[PT]	Inorganic ion transport and metabolism;; Signal transduction mechanisms	Ion transport protein	Probable cyclic nucleotide-gated ion channel 20, chloroplastic OS=Arabidopsis thaliana OX=3702 GN=CNGC20 PE=2 SV=1	U	Intracellular trafficking, secretion, and vesicular transport	probable cyclic nucleotide-gated ion channel 20, chloroplastic isoform X1 [Olea europaea var. sylvestris]
EVM0025747	--	--	--	--	--	[R]	General function prediction only	Reverse transcriptase (RNA-dependent DNA polymerase);; GAG-pre-integrase domain	Retrovirus-related Pol polyprotein from transposon TNT 1-94 OS=Nicotiana tabacum OX=4097 PE=2 SV=1	S	Function unknown	uncharacterized protein LOC111412586 [Olea europaea var. sylvestris]
EVM0031916	--	--	--	--	--	--	--	--	--	S	Function unknown	uncharacterized protein LOC111409631 [Olea europaea var. sylvestris]
EVM0011001	--	--	Cellular Component: integral component of membrane (GO:0016021);;	K08246|0|sind:105171061|K08246 cycloeucalenol cycloisomerase [EC:5.5.1.9] | (RefSeq) cycloeucalenol cycloisomerase	Steroid biosynthesis (ko00100)	--	--	--	Cycloeucalenol cycloisomerase OS=Arabidopsis thaliana OX=3702 GN=CPI1 PE=2 SV=1	I	Lipid transport and metabolism	cycloeucalenol cycloisomerase isoform X2 [Sesamum indicum]
EVM0030983	[GI]	Carbohydrate transport and metabolism;; Lipid transport and metabolism	Molecular Function: enzyme inhibitor activity (GO:0004857);; Cellular Component: cell wall (GO:0005618);; Molecular Function: pectinesterase activity (GO:0030599);; Biological Process: cell wall modification (GO:0042545);; Biological Process: negative regulation of catalytic activity (GO:0043086);; Molecular Function: aspartyl esterase activity (GO:0045330);; Biological Process: pectin catabolic …	--	--	--	--	Pectinesterase;; Plant invertase/pectin methylesterase inhibitor	Probable pectinesterase/pectinesterase inhibitor 51 OS=Arabidopsis thaliana OX=3702 GN=PME51 PE=2 SV=1	G	Carbohydrate transport and metabolism	probable pectinesterase/pectinesterase inhibitor 51 isoform X2 [Olea europaea var. sylvestris]
EVM0022607	--	--	Cellular Component: membrane (GO:0016020);;	--	--	--	--	Cold acclimation protein WCOR413	Cold-regulated 413 plasma membrane protein 4 OS=Arabidopsis thaliana OX=3702 GN=At4g37220 PE=2 SV=2	S	Function unknown	cold-regulated 413 plasma membrane protein 4-like isoform X1 [Olea europaea var. sylvestris]
EVM0026290	[K]	Transcription	--	--	--	[R]	General function prediction only	Leucine rich repeat;; Leucine Rich repeats (2 copies);; Leucine rich repeat N-terminal domain;; Leucine Rich Repeat	Receptor-like protein EIX2 OS=Solanum lycopersicum OX=4081 GN=EIX2 PE=1 SV=2	S	Function unknown	leucine-rich repeat receptor-like protein kinase PEPR1 [Olea europaea var. sylvestris]
EVM0026453	[J]	Translation, ribosomal structure and biogenesis	Molecular Function: translation initiation factor activity (GO:0003743);; Biological Process: translational initiation (GO:0006413);; Cellular Component: chloroplast (GO:0009507);;	K02520|2.92907e-110|sind:105162905|K02520 translation initiation factor IF-3 | (RefSeq) translation initiation factor IF-3, chloroplastic	--	--	--	Translation initiation factor IF-3, N-terminal domain;; Translation initiation factor IF-3, C-terminal domain	Translation initiation factor IF3-2, chloroplastic OS=Arabidopsis thaliana OX=3702 GN=IF3-2 PE=2 SV=1	J	Translation, ribosomal structure and biogenesis	translation initiation factor IF3-4, chloroplastic-like isoform X1 [Olea europaea var. sylvestris]
EVM0007326	--	--	Molecular Function: binding (GO:0005488);;	K00326|7.3469e-110|sind:105169273|K00326 cytochrome-b5 reductase [EC:1.6.2.2] | (RefSeq) cytochrome b5 domain-containing protein RLF-like	Amino sugar and nucleotide sugar metabolism (ko00520)	[C]	Energy production and conversion	Cytochrome b5-like Heme/Steroid binding domain	Cytochrome b5 domain-containing protein RLF OS=Arabidopsis thaliana OX=3702 GN=RLF PE=2 SV=1	CI	Energy production and conversion;; Lipid transport and metabolism	cytochrome b5 domain-containing protein RLF [Olea europaea var. sylvestris]
EVM0009470	[CP]	Energy production and conversion;; Inorganic ion transport and metabolism	Molecular Function: magnesium ion binding (GO:0000287);; Molecular Function: inorganic diphosphatase activity (GO:0004427);; Cellular Component: cytoplasm (GO:0005737);; Biological Process: phosphate-containing compound metabolic process (GO:0006796);;	K01507|5.80069e-104|sind:105165776|K01507 inorganic pyrophosphatase [EC:3.6.1.1] | (RefSeq) soluble inorganic pyrophosphatase-like	Oxidative phosphorylation (ko00190)	[C]	Energy production and conversion	Inorganic pyrophosphatase	Soluble inorganic pyrophosphatase 4 OS=Arabidopsis thaliana OX=3702 GN=PPA4 PE=1 SV=1	C	Energy production and conversion	soluble inorganic pyrophosphatase 4-like [Olea europaea var. sylvestris]
EVM0015474	--	--	--	K14488|2.60626e-85|tcc:TCM_006746|K14488 SAUR family protein | (RefSeq) SAUR-like auxin-responsive protein family	Plant hormone signal transduction (ko04075)	--	--	Auxin responsive protein	Auxin-responsive protein SAUR24 OS=Arabidopsis thaliana OX=3702 GN=SAUR24 PE=2 SV=1	G	Carbohydrate transport and metabolism	SAUR-like auxin-responsive protein family [Theobroma cacao]
EVM0003014	--	--	Molecular Function: DNA binding (GO:0003677);; Cellular Component: nucleus (GO:0005634);; Biological Process: regulation of transcription, DNA-templated (GO:0006355);;	--	--	--	--	No apical meristem (NAM) protein	NAC domain-containing protein 2 OS=Arabidopsis thaliana OX=3702 GN=NAC002 PE=2 SV=2	S	Function unknown	NAC domain-containing protein 2 [Sesamum indicum]
EVM0024138	[O]	Posttranslational modification, protein turnover, chaperones	--	--	--	[O]	Posttranslational modification, protein turnover, chaperones	DnaJ domain	Chaperone protein dnaJ 20, chloroplastic OS=Arabidopsis thaliana OX=3702 GN=ATJ20 PE=1 SV=2	O	Posttranslational modification, protein turnover, chaperones	chaperone protein dnaJ 20, chloroplastic-like [Olea europaea var. sylvestris]
EVM0030150	[V]	Defense mechanisms	--	--	--	[J]	Translation, ribosomal structure and biogenesis	Endoribonuclease L-PSP	Reactive Intermediate Deaminase A, chloroplastic OS=Arabidopsis thaliana OX=3702 GN=RIDA PE=1 SV=1	J	Translation, ribosomal structure and biogenesis	PREDICTED: reactive Intermediate Deaminase A, chloroplastic [Erythranthe guttata]
EVM0002603	[J]	Translation, ribosomal structure and biogenesis	Molecular Function: structural constituent of ribosome (GO:0003735);; Cellular Component: ribosome (GO:0005840);; Biological Process: translation (GO:0006412);;	--	--	[J]	Translation, ribosomal structure and biogenesis	Ribosomal protein S18	30S ribosomal protein S18, chloroplastic OS=Chlamydomonas reinhardtii OX=3055 GN=rps18 PE=3 SV=1	J	Translation, ribosomal structure and biogenesis	uncharacterized protein LOC111374869 [Olea europaea var. sylvestris]
EVM0031658	--	--	Biological Process: glucosinolate biosynthetic process (GO:0019761);; Biological Process: defense response to bacterium (GO:0042742);; Molecular Function: thiohydroximate beta-D-glucosyltransferase activity (GO:0047251);; Biological Process: defense response by callose deposition in cell wall (GO:0052544);;	K11820|0|sind:105168211|K11820 N-hydroxythioamide S-beta-glucosyltransferase [EC:2.4.1.195] | (RefSeq) UDP-glycosyltransferase 74B1	Tryptophan metabolism (ko00380);; Glucosinolate biosynthesis (ko00966);; 2-Oxocarboxylic acid metabolism (ko01210)	[GC]	Carbohydrate transport and metabolism;; Energy production and conversion	UDP-glucoronosyl and UDP-glucosyl transferase	UDP-glycosyltransferase 74B1 OS=Arabidopsis thaliana OX=3702 GN=UGT74B1 PE=1 SV=1	S	Function unknown	UDP-glycosyltransferase 74B1-like [Olea europaea var. sylvestris]
EVM0030193	--	--	Cellular Component: chloroplast (GO:0009507);; Cellular Component: photosystem II (GO:0009523);; Biological Process: photosynthesis (GO:0015979);; Cellular Component: integral component of membrane (GO:0016021);;	K02721|6.33663e-40|sind:105163376|K02721 photosystem II PsbW protein | (RefSeq) photosystem II reaction center W protein, chloroplastic	Photosynthesis (ko00195)	--	--	Photosystem II reaction centre W protein (PsbW)	Photosystem II reaction center W protein, chloroplastic OS=Spinacia oleracea OX=3562 GN=psbW PE=1 SV=1	S	Function unknown	photosystem II reaction center W protein, chloroplastic-like [Olea europaea var. sylvestris]
EVM0019503	--	--	--	--	--	[L]	Replication, recombination and repair	--	--	J	Translation, ribosomal structure and biogenesis	uncharacterized protein LOC111371888 [Olea europaea var. sylvestris]
EVM0027679	--	--	--	--	--	[T]	Signal transduction mechanisms	--	Putative disease resistance protein RGA1 OS=Solanum bulbocastanum OX=147425 GN=RGA1 PE=2 SV=2	S	Function unknown	PREDICTED: putative disease resistance protein RGA3 [Ipomoea nil]
EVM0015246	[T]	Signal transduction mechanisms	Cellular Component: endoplasmic reticulum (GO:0005783);; Cellular Component: lipid droplet (GO:0005811);; Cellular Component: integral component of membrane (GO:0016021);; Cellular Component: organelle membrane (GO:0031090);; Molecular Function: metal ion binding (GO:0046872);; Biological Process: oxidation-reduction process (GO:0055114);; Molecular Function: plant seed peroxidase activity (GO:19…	K17991|1.19385e-124|sind:105171741|K17991 peroxygenase [EC:1.11.2.3] | (RefSeq) SOP1, SiCLO, caleosin; peroxygenase	Cutin, suberine and wax biosynthesis (ko00073)	--	--	Caleosin related protein	Peroxygenase OS=Sesamum indicum OX=4182 GN=SOP1 PE=1 SV=1	S	Function unknown	peroxygenase-like [Olea europaea var. sylvestris]
EVM0019336	--	--	Cellular Component: intracellular (GO:0005622);;	K02935|3.30096e-10|bvg:104907972|K02935 large subunit ribosomal protein L7/L12 | (RefSeq) 50S ribosomal protein L12, cyanelle	Ribosome (ko03010)	[J]	Translation, ribosomal structure and biogenesis	Ribosomal protein L7/L12 C-terminal domain	--	J	Translation, ribosomal structure and biogenesis	uncharacterized protein LOC111370433 isoform X2 [Olea europaea var. sylvestris]
EVM0015354	[R]	General function prediction only	Cellular Component: endoplasmic reticulum (GO:0005783);; Cellular Component: plasma membrane (GO:0005886);; Biological Process: auxin-activated signaling pathway (GO:0009734);; Biological Process: auxin polar transport (GO:0009926);; Biological Process: auxin homeostasis (GO:0010252);; Molecular Function: auxin efflux transmembrane transporter activity (GO:0010329);;	K13947|8.51107e-154|vvi:100244520|K13947 auxin efflux carrier family | (RefSeq) auxin efflux carrier component 5	--	--	--	Membrane transport protein	Auxin efflux carrier component 5 OS=Arabidopsis thaliana OX=3702 GN=PIN5 PE=2 SV=2	U	Intracellular trafficking, secretion, and vesicular transport	auxin efflux carrier component 5-like [Olea europaea var. sylvestris]
EVM0031669	[P]	Inorganic ion transport and metabolism	Cellular Component: Golgi membrane (GO:0000139);; Molecular Function: N,N-dimethylaniline monooxygenase activity (GO:0004499);; Cellular Component: nucleoplasm (GO:0005654);; Cellular Component: endoplasmic reticulum membrane (GO:0005789);; Cellular Component: cytosol (GO:0005829);; Biological Process: auxin biosynthetic process (GO:0009851);; Biological Process: positive regulation of flower dev…	K11816|0|tcc:TCM_038333|K11816 indole-3-pyruvate monooxygenase [EC:1.14.13.168] | (RefSeq) Flavin monooxygenase-like protein floozy	Tryptophan metabolism (ko00380)	[Q]	Secondary metabolites biosynthesis, transport and catabolism	Pyridine nucleotide-disulphide oxidoreductase;; Flavin-binding monooxygenase-like;; L-lysine 6-monooxygenase (NADPH-requiring);; Pyridine nucleotide-disulphide oxidoreductase;; FAD binding domain;; Pyridine nucleotide-disulphide oxidoreductase;; NAD(P)-binding Rossmann-like domain	Probable indole-3-pyruvate monooxygenase YUCCA4 OS=Arabidopsis thaliana OX=3702 GN=YUC4 PE=1 SV=1	P	Inorganic ion transport and metabolism	probable indole-3-pyruvate monooxygenase YUCCA4 [Olea europaea var. sylvestris]
EVM0001274	[QV]	Secondary metabolites biosynthesis, transport and catabolism;; Defense mechanisms	Molecular Function: monooxygenase activity (GO:0004497);; Molecular Function: iron ion binding (GO:0005506);; Cellular Component: membrane (GO:0016020);; Molecular Function: oxidoreductase activity, acting on paired donors, with incorporation or reduction of molecular oxygen (GO:0016705);; Molecular Function: heme binding (GO:0020037);; Biological Process: oxidation-reduction process (GO:0055114)…	--	--	[Q]	Secondary metabolites biosynthesis, transport and catabolism	Cytochrome P450	Cytochrome P450 71D95 OS=Mentha gracilis OX=241069 GN=CYP71D95 PE=1 SV=1	Q	Secondary metabolites biosynthesis, transport and catabolism	premnaspirodiene oxygenase-like [Olea europaea var. sylvestris]
EVM0031945	--	--	Cellular Component: chloroplast thylakoid membrane (GO:0009535);; Cellular Component: plastoglobule (GO:0010287);;	--	--	--	--	--	Uncharacterized protein At4g13200, chloroplastic OS=Arabidopsis thaliana OX=3702 GN=At4g13200 PE=1 SV=2	S	Function unknown	uncharacterized protein At4g13200, chloroplastic [Olea europaea var. sylvestris]
Forsythia_suspensa_newGene_4770	--	--	--	--	--	--	--	--	--	--	--	uncharacterized protein LOC111398118 [Olea europaea var. sylvestris]
EVM0006793	--	--	Molecular Function: nucleotidyltransferase activity (GO:0016779);;	--	--	[L]	Replication, recombination and repair	--	--	S	Function unknown	uncharacterized protein LOC111381086 isoform X2 [Olea europaea var. sylvestris]
Forsythia_suspensa_newGene_3610	--	--	--	--	--	--	--	Domain of unknown function (DUF1985)	--	O	Posttranslational modification, protein turnover, chaperones	uncharacterized protein LOC111409882 isoform X1 [Olea europaea var. sylvestris]
EVM0003805	[M]	Cell wall/membrane/envelope biogenesis	Cellular Component: nucleus (GO:0005634);; Cellular Component: cytosol (GO:0005829);;	--	--	[R]	General function prediction only	Kelch motif;; Galactose oxidase, central domain;; Kelch motif;; Galactose oxidase, central domain;; Kelch motif;; Kelch motif	Acyl-CoA-binding domain-containing protein 5 OS=Arabidopsis thaliana OX=3702 GN=ACBP5 PE=1 SV=1	S	Function unknown	acyl-CoA-binding domain-containing protein 4 [Olea europaea var. sylvestris]
EVM0012329	--	--	Cellular Component: THO complex part of transcription export complex (GO:0000445);; Cellular Component: nucleoplasmic THO complex (GO:0000446);; Cellular Component: chromosome, telomeric region (GO:0000781);; Molecular Function: nucleic acid binding (GO:0003676);; Biological Process: transcription elongation from RNA polymerase II promoter (GO:0006368);; Biological Process: mRNA processing (GO:00…	K13176|1.20915e-66|sind:105163735|K13176 THO complex subunit 7 | (RefSeq) THO complex subunit 7A	RNA transport (ko03013)	[S]	Function unknown	Tho complex subunit 7	THO complex subunit 7A OS=Arabidopsis thaliana OX=3702 GN=THO7A PE=1 SV=1	S	Function unknown	THO complex subunit 7A [Sesamum indicum]
EVM0017298	--	--	Biological Process: transcription, DNA-templated (GO:0006351);; Biological Process: response to hormone (GO:0009725);; Biological Process: regulation of cellular process (GO:0050794);;	--	--	--	--	Auxin response factor;; B3 DNA binding domain;; AUX/IAA family	Auxin response factor 5 OS=Oryza sativa subsp. japonica OX=39947 GN=ARF5 PE=2 SV=2	K	Transcription	auxin response factor 19-like isoform X2 [Olea europaea var. sylvestris]
EVM0032816	--	--	--	--	--	--	--	Domain of unknown function (DUF4811)	--	S	Function unknown	uncharacterized protein LOC111398856 isoform X1 [Olea europaea var. sylvestris]
EVM0021601	--	--	--	--	--	--	--	BURP domain	Polygalacturonase-1 non-catalytic subunit beta OS=Solanum lycopersicum OX=4081 GN=GP1 PE=1 SV=1	S	Function unknown	BURP domain-containing protein 16-like [Olea europaea var. sylvestris]
EVM0012592	--	--	--	--	--	[R]	General function prediction only	Retrotransposon gag protein	--	L	Replication, recombination and repair	uncharacterized protein LOC111380043 [Olea europaea var. sylvestris]
EVM0014099	--	--	--	--	--	--	--	Plant protein of unknown function	--	--	--	UPF0481 protein At3g47200-like [Olea europaea var. sylvestris]
EVM0003312	[T]	Signal transduction mechanisms	--	K14320|0|sind:105162820|K14320 aladin | (RefSeq) aladin	RNA transport (ko03013)	[R]	General function prediction only	Anaphase-promoting complex subunit 4 WD40 domain;; WD domain, G-beta repeat;; Eukaryotic translation initiation factor eIF2A;; WD40-like Beta Propeller Repeat	Aladin OS=Arabidopsis thaliana OX=3702 GN=AAAS PE=1 SV=1	S	Function unknown	aladin [Olea europaea var. sylvestris]
EVM0027250	[M]	Cell wall/membrane/envelope biogenesis	Cellular Component: membrane (GO:0016020);; Molecular Function: transferase activity (GO:0016740);;	--	--	--	--	Membrane bound O-acyl transferase family	Acyl-CoA--sterol O-acyltransferase 1 OS=Arabidopsis thaliana OX=3702 GN=ASAT1 PE=1 SV=1	S	Function unknown	acyl-CoA--sterol O-acyltransferase 1-like, partial [Olea europaea var. sylvestris]
EVM0016890	[G]	Carbohydrate transport and metabolism	Molecular Function: transporter activity (GO:0005215);; Biological Process: transport (GO:0006810);; Cellular Component: integral component of membrane (GO:0016021);;	K09875|3.06622e-98|sind:105167184|K09875 aquaporin SIP | (RefSeq) aquaporin SIP1-1-like	--	[G]	Carbohydrate transport and metabolism	Major intrinsic protein	Aquaporin SIP1-2 OS=Zea mays OX=4577 GN=SIP1-2 PE=2 SV=1	G	Carbohydrate transport and metabolism	small basic intrinsic protein 1-2 [Olea europaea]
EVM0004367	--	--	Molecular Function: zinc ion binding (GO:0008270);;	--	--	[R]	General function prediction only	AN1-like Zinc finger	Zinc finger A20 and AN1 domain-containing stress-associated protein 5 OS=Arabidopsis thaliana OX=3702 GN=SAP5 PE=2 SV=1	S	Function unknown	zinc finger A20 and AN1 domain-containing stress-associated protein 5-like [Sesamum indicum]
EVM0016987	[T]	Signal transduction mechanisms	Molecular Function: protein serine/threonine kinase activity (GO:0004674);; Molecular Function: ATP binding (GO:0005524);; Biological Process: protein phosphorylation (GO:0006468);; Cellular Component: integral component of membrane (GO:0016021);;	--	--	[T]	Signal transduction mechanisms	Protein tyrosine kinase;; Protein kinase domain;; Carbohydrate-binding protein of the ER;; Di-glucose binding within endoplasmic reticulum	Receptor-like protein kinase HERK 1 OS=Arabidopsis thaliana OX=3702 GN=HERK1 PE=1 SV=1	T	Signal transduction mechanisms	receptor-like protein kinase HERK 1 [Olea europaea var. sylvestris]
EVM0002116	--	--	--	--	--	[R]	General function prediction only	PPR repeat family;; PPR repeat;; Pentatricopeptide repeat domain;; PPR repeat;; Pentacotripeptide-repeat region of PRORP;; Tetratricopeptide repeat;; Tetratricopeptide repeat;; Mitochondrial 28S ribosomal protein S27	Pentatricopeptide repeat-containing protein At3g59040 OS=Arabidopsis thaliana OX=3702 GN=At3g59040 PE=2 SV=2	S	Function unknown	pentatricopeptide repeat-containing protein At3g59040 [Olea europaea var. sylvestris]
EVM0014653	--		Molecular Function: protein serine/threonine kinase activity (GO:0004674);; Molecular Function: ATP binding (GO:0005524);; Biological Process: protein phosphorylation (GO:0006468);; Cellular Component: integral component of membrane (GO:0016021);;	--	--	[T]	Signal transduction mechanisms	Protein kinase domain;; Protein tyrosine kinase	Probable receptor-like protein kinase At1g49730 OS=Arabidopsis thaliana OX=3702 GN=At1g49730 PE=2 SV=1	T	Signal transduction mechanisms	probable receptor-like protein kinase At1g49730 isoform X1 [Olea europaea var. sylvestris]
EVM0006382	--	--	Cellular Component: integral component of membrane (GO:0016021);;	--	--	[S]	Function unknown	Protein of unknown function (DUF726)	--	S	Function unknown	transmembrane and coiled-coil domain-containing protein 4 [Olea europaea var. sylvestris]
EVM0012355	--	--	--	--	--	--	--	F-box associated;; F-box domain;; F-box-like	F-box protein At3g07870 OS=Arabidopsis thaliana OX=3702 GN=At3g07870 PE=2 SV=1	--	--	F-box protein At3g07870-like [Olea europaea var. sylvestris]
EVM0022486	[T]	Signal transduction mechanisms	Molecular Function: protein serine/threonine kinase activity (GO:0004674);; Molecular Function: ATP binding (GO:0005524);; Biological Process: protein phosphorylation (GO:0006468);;	--	--	[G]	Carbohydrate transport and metabolism	Protein kinase domain;; Protein tyrosine kinase	Shaggy-related protein kinase NtK-1 OS=Nicotiana tabacum OX=4097 GN=NTK-1 PE=2 SV=1	T	Signal transduction mechanisms	shaggy-related protein kinase NtK-1 [Olea europaea var. sylvestris]
EVM0017380	--	--	Cellular Component: chloroplast thylakoid (GO:0009534);; Biological Process: photosystem II assembly (GO:0010207);; Cellular Component: integral component of membrane (GO:0016021);; Cellular Component: thylakoid membrane (GO:0042651);;	--	--	[O]	Posttranslational modification, protein turnover, chaperones	--	Protein LOW PSII ACCUMULATION 2, chloroplastic OS=Arabidopsis thaliana OX=3702 GN=LPA2 PE=1 SV=1	E	Amino acid transport and metabolism	protein LOW PSII ACCUMULATION 2, chloroplastic-like [Olea europaea var. sylvestris]
EVM0010471	[M]	Cell wall/membrane/envelope biogenesis	Molecular Function: 3-beta-hydroxy-delta5-steroid dehydrogenase activity (GO:0003854);; Biological Process: steroid biosynthetic process (GO:0006694);; Molecular Function: dihydrokaempferol 4-reductase activity (GO:0045552);; Molecular Function: coenzyme binding (GO:0050662);; Biological Process: oxidation-reduction process (GO:0055114);;	--	--	[V]	Defense mechanisms	NAD dependent epimerase/dehydratase family;; 3-beta hydroxysteroid dehydrogenase/isomerase family;; NAD(P)H-binding;; GDP-mannose 4,6 dehydratase;; NmrA-like family;; Male sterility protein;; KR domain;; RmlD substrate binding domain	Putative anthocyanidin reductase OS=Ginkgo biloba OX=3311 PE=2 SV=1	M	Cell wall/membrane/envelope biogenesis	PREDICTED: vestitone reductase-like [Erythranthe guttata]
EVM0023151	--	--	Biological Process: sulfate assimilation (GO:0000103);; Cellular Component: cytoplasm (GO:0005737);; Biological Process: protein folding (GO:0006457);; Molecular Function: protein disulfide oxidoreductase activity (GO:0015035);; Molecular Function: oxidoreductase activity, acting on a sulfur group of donors, disulfide as acceptor (GO:0016671);; Biological Process: cellular response to oxidative s…	--	--	[O]	Posttranslational modification, protein turnover, chaperones	Thioredoxin	Thioredoxin-like 3-2, chloroplastic OS=Arabidopsis thaliana OX=3702 GN=WCRKC2 PE=2 SV=1	O	Posttranslational modification, protein turnover, chaperones	thioredoxin-like 3-2, chloroplastic isoform X1 [Sesamum indicum]
EVM0001480	--	--	Molecular Function: double-stranded DNA binding (GO:0003690);; Cellular Component: mitochondrion (GO:0005739);; Biological Process: regulation of transcription, DNA-templated (GO:0006355);;	K15032|0|sind:105163002|K15032 mTERF domain-containing protein, mitochondrial | (RefSeq) uncharacterized LOC105163002	--	[KR]	Transcription;; General function prediction only	mTERF	--	S	Function unknown	uncharacterized protein LOC111412463 [Olea europaea var. sylvestris]
EVM0003331	--	--	Cellular Component: integral component of membrane (GO:0016021);; Molecular Function: phosphatidylinositol binding (GO:0035091);;	K17925|0|sind:105169587|K17925 sorting nexin-13 | (RefSeq) uncharacterized LOC105169587	--	[ZUD]	Cytoskeleton;; Intracellular trafficking, secretion, and vesicular transport;; Cell cycle control, cell division, chromosome partitioning	PXA domain;; Sorting nexin C terminal;; PX domain	--	S	Function unknown	uncharacterized protein LOC111384179 isoform X1 [Olea europaea var. sylvestris]
EVM0017107	--	--	Cellular Component: mitochondrion (GO:0005739);; Cellular Component: chloroplast inner membrane (GO:0009706);; Cellular Component: integral component of membrane (GO:0016021);;	--	--	--	--	Protein RETICULATA-related	Protein RETICULATA-RELATED 1, chloroplastic OS=Arabidopsis thaliana OX=3702 GN=RER1 PE=1 SV=1	S	Function unknown	protein RETICULATA-RELATED 1, chloroplastic-like [Olea europaea var. sylvestris]
Forsythia_suspensa_newGene_16330	[R]	General function prediction only	--	--	--	[T]	Signal transduction mechanisms	NB-ARC domain	Disease resistance protein SUMM2 OS=Arabidopsis thaliana OX=3702 GN=SUMM2 PE=1 SV=1	S	Function unknown	probable disease resistance protein At5g63020 [Olea europaea var. sylvestris]
EVM0029630	--	--	Molecular Function: zinc ion binding (GO:0008270);;	--	--	[O]	Posttranslational modification, protein turnover, chaperones	Ring finger domain;; Zinc finger, C3HC4 type (RING finger);; Prokaryotic RING finger family 4;; Zinc finger, C3HC4 type (RING finger)	E3 ubiquitin-protein ligase AIRP2 OS=Arabidopsis thaliana OX=3702 GN=AIRP2 PE=1 SV=1	S	Function unknown	RING-H2 finger protein ATL47-like [Olea europaea var. sylvestris]
EVM0015913	--	--	Cellular Component: chloroplast thylakoid membrane (GO:0009535);; Cellular Component: photosystem II reaction center (GO:0009539);; Cellular Component: integral component of membrane (GO:0016021);; Biological Process: photosystem II stabilization (GO:0042549);;	--	--	--	--	YCF9	Photosystem II reaction center protein Z OS=Jasminum nudiflorum OX=126431 GN=psbZ PE=3 SV=1	U	Intracellular trafficking, secretion, and vesicular transport	hypothetical protein MIMGU_mgv1a017516mg [Erythranthe guttata]
EVM0005756	[T]	Signal transduction mechanisms	Molecular Function: kinase activity (GO:0016301);;	K04733|2.73523e-154|vvi:100258260|K04733 interleukin-1 receptor-associated kinase 4 [EC:2.7.11.1] | (RefSeq) rust resistance kinase Lr10-like	--	[T]	Signal transduction mechanisms	Protein kinase domain;; Protein tyrosine kinase	Rust resistance kinase Lr10 OS=Triticum aestivum OX=4565 GN=LRK10 PE=2 SV=1	T	Signal transduction mechanisms	rust resistance kinase Lr10-like [Olea europaea var. sylvestris]
EVM0003782	[K]	Transcription	--	--	--	[K]	Transcription	Early transcription elongation factor of RNA pol II, NGN section;; KOW motif	Protein RNA-directed DNA methylation 3 OS=Arabidopsis thaliana OX=3702 GN=RDM3 PE=1 SV=1	K	Transcription	protein RNA-directed DNA methylation 3 [Olea europaea var. sylvestris]
EVM0018974	--	--	Cellular Component: nucleosome (GO:0000786);; Cellular Component: nuclear chromatin (GO:0000790);; Molecular Function: DNA binding (GO:0003677);; Biological Process: chromatin silencing (GO:0006342);; Molecular Function: protein heterodimerization activity (GO:0046982);;	K11251|1.88503e-57|sind:105174810|K11251 histone H2A | (RefSeq) histone H2A.6	--	[B]	Chromatin structure and dynamics	C-terminus of histone H2A;; Core histone H2A/H2B/H3/H4;; Histone-like transcription factor (CBF/NF-Y) and archaeal histone	Probable histone H2A.2 OS=Arabidopsis thaliana OX=3702 GN=At3g20670 PE=1 SV=1	B	Chromatin structure and dynamics	hypothetical protein MIMGU_mgv1a014350mg [Erythranthe guttata]
EVM0004009	--	--	--	--	--	--	--	--	--	S	Function unknown	uncharacterized protein LOC111402411 [Olea europaea var. sylvestris]
EVM0031239	--	--	Cellular Component: mitochondrion (GO:0005739);; Cellular Component: Golgi apparatus (GO:0005794);; Cellular Component: integral component of membrane (GO:0016021);;	--	--	[S]	Function unknown	Predicted membrane protein (DUF2053)	--	S	Function unknown	transmembrane protein 147 [Sesamum indicum]
EVM0023821	--	--	--	--	--	--	--	--	--	--	--	uncharacterized protein LOC111384983 [Olea europaea var. sylvestris]
EVM0010137	[J]	Translation, ribosomal structure and biogenesis	Molecular Function: structural constituent of ribosome (GO:0003735);; Biological Process: rRNA processing (GO:0006364);; Cellular Component: viral nucleocapsid (GO:0019013);; Molecular Function: rRNA binding (GO:0019843);; Cellular Component: cytosolic small ribosomal subunit (GO:0022627);; Molecular Function: snoRNA binding (GO:0030515);; Cellular Component: small-subunit processome (GO:0032040)…	K14560|1.93761e-101|sind:105167516|K14560 U3 small nucleolar ribonucleoprotein protein IMP3 | (RefSeq) U3 small nucleolar ribonucleoprotein protein IMP3-like	Ribosome biogenesis in eukaryotes (ko03008)	[A]	RNA processing and modification	S4 domain;; Ribosomal protein S4/S9 N-terminal domain	--	J	Translation, ribosomal structure and biogenesis	U3 small nucleolar ribonucleoprotein protein IMP3-like [Durio zibethinus]
EVM0005551	--	--	Biological Process: flavonoid biosynthetic process (GO:0009813);; Cellular Component: intracellular membrane-bounded organelle (GO:0043231);; Biological Process: flavonoid glucuronidation (GO:0052696);; Molecular Function: quercetin 3-O-glucosyltransferase activity (GO:0080043);; Molecular Function: quercetin 7-O-glucosyltransferase activity (GO:0080044);;	--	--	[GC]	Carbohydrate transport and metabolism;; Energy production and conversion	UDP-glucoronosyl and UDP-glucosyl transferase	7-deoxyloganetin glucosyltransferase OS=Gardenia jasminoides OX=114476 GN=UGT85A24 PE=1 SV=1	S	Function unknown	7-deoxyloganetin glucosyltransferase-like [Olea europaea var. sylvestris]
EVM0003893	--	--	--	--	--	--	--	Agenet domain	DUF724 domain-containing protein 6 OS=Arabidopsis thaliana OX=3702 GN=DUF6 PE=2 SV=1	S	Function unknown	PREDICTED: DUF724 domain-containing protein 6-like [Nicotiana attenuata]
EVM0001247	--	--	--	--	--	--	--	TAF RNA Polymerase I subunit A	--	S	Function unknown	uncharacterized protein LOC111410889 [Olea europaea var. sylvestris]
EVM0003114	--	--	Biological Process: cellular protein metabolic process (GO:0044267);;	--	--	[O]	Posttranslational modification, protein turnover, chaperones	Prokaryotic RING finger family 4;; Zinc finger, C3HC4 type (RING finger)	--	O	Posttranslational modification, protein turnover, chaperones	PREDICTED: E3 ubiquitin-protein ligase BRE1-like [Ipomoea nil]
EVM0014403	--	--	--	--	--	--	--	NPH3 family	BTB/POZ domain-containing protein At3g22104 OS=Arabidopsis thaliana OX=3702 GN=At3g22104 PE=2 SV=1	S	Function unknown	BTB/POZ domain-containing protein At3g22104-like [Olea europaea var. sylvestris]
EVM0008492	--	--	Molecular Function: metal ion binding (GO:0046872);;	--	--	[R]	General function prediction only	A20-like zinc finger;; AN1-like Zinc finger	Zinc finger A20 and AN1 domain-containing stress-associated protein 1 OS=Arabidopsis thaliana OX=3702 GN=SAP1 PE=1 SV=1	S	Function unknown	PREDICTED: zinc finger A20 and AN1 domain-containing stress-associated protein 1-like [Nicotiana tomentosiformis]
EVM0012046	[O]	Posttranslational modification, protein turnover, chaperones	Molecular Function: serine-type endopeptidase activity (GO:0004252);; Cellular Component: cell wall (GO:0005618);; Biological Process: proteolysis (GO:0006508);;	--	--	--	--	Subtilase family;; Peptidase inhibitor I9	Subtilisin-like protease SBT3.6 OS=Arabidopsis thaliana OX=3702 GN=SBT3.6 PE=2 SV=1	O	Posttranslational modification, protein turnover, chaperones	subtilisin-like protease SBT3.9 isoform X1 [Olea europaea var. sylvestris]
EVM0004755	--	--	Cellular Component: integral component of membrane (GO:0016021);;	K17087|0|sind:105172553|K17087 transmembrane 9 superfamily member 3 | (RefSeq) transmembrane 9 superfamily member 1	--	[U]	Intracellular trafficking, secretion, and vesicular transport	Endomembrane protein 70	Transmembrane 9 superfamily member 1 OS=Arabidopsis thaliana OX=3702 GN=TMN1 PE=1 SV=1	S	Function unknown	transmembrane 9 superfamily member 1 [Olea europaea var. sylvestris]
EVM0027263	--	--	--	--	--	--	--	--	--	S	Function unknown	uncharacterized protein LOC111410400 [Olea europaea var. sylvestris]
EVM0003989	--	--	--	--	--	[S]	Function unknown	--	--	S	Function unknown	coiled-coil domain-containing protein 93 [Olea europaea var. sylvestris]
EVM0021770	--	--	--	K07976|1.28557e-91|sind:105162632|K07976 Rab family, other | (RefSeq) septum-promoting GTP-binding protein 1-like	--	[R]	General function prediction only	Ras family;; Ras of Complex, Roc, domain of DAPkinase	Ras-related protein RABA2d OS=Arabidopsis thaliana OX=3702 GN=RABA2D PE=2 SV=1	S	Function unknown	septum-promoting GTP-binding protein 1-like [Olea europaea var. sylvestris]
EVM0030507	--	--	--	--	--	--	--	gag-polypeptide of LTR copia-type	--	--	--	uncharacterized protein LOC111412888 [Olea europaea var. sylvestris]
EVM0005125	--	--	--	--	--	--	--	Plant self-incompatibility protein S1	S-protein homolog 5 OS=Arabidopsis thaliana OX=3702 GN=SPH5 PE=2 SV=1	S	Function unknown	hypothetical protein CDL12_02809 [Handroanthus impetiginosus]
EVM0016267	--		Molecular Function: binding (GO:0005488);;	K04733|0|spen:107012408|K04733 interleukin-1 receptor-associated kinase 4 [EC:2.7.11.1] | (RefSeq) probable receptor-like protein kinase At1g67000	--	[T]	Signal transduction mechanisms	Protein kinase domain;; Protein tyrosine kinase;; Wall-associated receptor kinase galacturonan-binding;; Wall-associated receptor kinase C-terminal	Rust resistance kinase Lr10 OS=Triticum aestivum OX=4565 GN=LRK10 PE=2 SV=1	T	Signal transduction mechanisms	rust resistance kinase Lr10-like [Olea europaea var. sylvestris]
EVM0025265	[HT]	Coenzyme transport and metabolism;; Signal transduction mechanisms	Molecular Function: protein kinase activity (GO:0004672);; Molecular Function: ATP binding (GO:0005524);; Biological Process: protein phosphorylation (GO:0006468);;	--	--	[R]	General function prediction only	ABC1 family;; Phosphotransferase enzyme family	Protein ACTIVITY OF BC1 COMPLEX KINASE 1, chloroplastic OS=Arabidopsis thaliana OX=3702 GN=ABC1K1 PE=1 SV=1	S	Function unknown	protein ACTIVITY OF BC1 COMPLEX KINASE 1, chloroplastic [Olea europaea var. sylvestris]
EVM0008030	--	--	Molecular Function: iron ion binding (GO:0005506);; Biological Process: fatty acid biosynthetic process (GO:0006633);; Cellular Component: integral component of membrane (GO:0016021);; Molecular Function: oxidoreductase activity (GO:0016491);; Biological Process: oxidation-reduction process (GO:0055114);;	K15404|0|sind:105167221|K15404 aldehyde decarbonylase [EC:4.1.99.5] | (RefSeq) protein ECERIFERUM 1-like	Cutin, suberine and wax biosynthesis (ko00073)	--	--	WAX2 C-terminal domain;; Fatty acid hydroxylase superfamily	Protein ECERIFERUM 1 OS=Arabidopsis thaliana OX=3702 GN=CER1 PE=1 SV=1	S	Function unknown	protein ECERIFERUM 1-like [Sesamum indicum]
EVM0032473	--	--	--	--	--	--	--	Ribosome biogenesis protein SLX9	--	S	Function unknown	putative ribosome biogenesis protein slx9-like isoform X1 [Sesamum indicum]
EVM0024234	--	--	Molecular Function: GTPase activity (GO:0003924);; Molecular Function: signal transducer activity (GO:0004871);; Molecular Function: GTP binding (GO:0005525);; Biological Process: G-protein coupled receptor signaling pathway (GO:0007186);; Molecular Function: G-protein beta/gamma-subunit complex binding (GO:0031683);;	--	--	[DT]	Cell cycle control, cell division, chromosome partitioning;; Signal transduction mechanisms	G-protein alpha subunit	Extra-large guanine nucleotide-binding protein 3 OS=Arabidopsis thaliana OX=3702 GN=XLG3 PE=1 SV=1	S	Function unknown	extra-large guanine nucleotide-binding protein 3-like [Olea europaea var. sylvestris]
EVM0024609	--	--	--	--	--	[R]	General function prediction only	PPR repeat family;; PPR repeat;; Pentatricopeptide repeat domain;; PPR repeat;; Pentacotripeptide-repeat region of PRORP	Pentatricopeptide repeat-containing protein At1g80550, mitochondrial OS=Arabidopsis thaliana OX=3702 GN=At1g80550 PE=1 SV=1	S	Function unknown	pentatricopeptide repeat-containing protein At1g80550, mitochondrial-like [Olea europaea var. sylvestris]
EVM0012039	[I]	Lipid transport and metabolism	Biological Process: isopentenyl diphosphate biosynthetic process, methylerythritol 4-phosphate pathway (GO:0019288);; Molecular Function: metal ion binding (GO:0046872);; Biological Process: dimethylallyl diphosphate biosynthetic process (GO:0050992);; Molecular Function: 4-hydroxy-3-methylbut-2-en-1-yl diphosphate reductase activity (GO:0051745);; Biological Process: oxidation-reduction process …	K03527|0|sind:105172870|K03527 4-hydroxy-3-methylbut-2-en-1-yl diphosphate reductase [EC:1.17.7.4] | (RefSeq) 4-hydroxy-3-methylbut-2-enyl diphosphate reductase, chloroplastic-like	Terpenoid backbone biosynthesis (ko00900)	--	--	LytB protein	4-hydroxy-3-methylbut-2-enyl diphosphate reductase, chloroplastic OS=Arabidopsis thaliana OX=3702 GN=ISPH PE=2 SV=1	I	Lipid transport and metabolism	4-hydroxy-3-methylbut-2-enyl diphosphate reductase 2 [Osmanthus fragrans]
EVM0019688	[O]	Posttranslational modification, protein turnover, chaperones	--	K13993|1.18923e-69|sind:105167111|K13993 HSP20 family protein | (RefSeq) 17.3 kDa class I heat shock protein-like	Protein processing in endoplasmic reticulum (ko04141)	[O]	Posttranslational modification, protein turnover, chaperones	Hsp20/alpha crystallin family	18.5 kDa class I heat shock protein OS=Glycine max OX=3847 GN=HSP18.5-C PE=3 SV=1	O	Posttranslational modification, protein turnover, chaperones	putative small heat shock protein [Olea europaea]
EVM0026781	--	--	Molecular Function: chorismate mutase activity (GO:0004106);; Biological Process: aromatic amino acid family biosynthetic process (GO:0009073);; Biological Process: chorismate metabolic process (GO:0046417);;	K01850|4.04119e-108|sind:105164857|K01850 chorismate mutase [EC:5.4.99.5] | (RefSeq) chorismate mutase 2	Phenylalanine, tyrosine and tryptophan biosynthesis (ko00400);; Biosynthesis of amino acids (ko01230)	[E]	Amino acid transport and metabolism	--	Chorismate mutase 2 OS=Arabidopsis thaliana OX=3702 GN=CM2 PE=1 SV=1	E	Amino acid transport and metabolism	chorismate mutase 2 isoform X1 [Olea europaea var. sylvestris]
EVM0028348	[R]	General function prediction only	Molecular Function: GTP binding (GO:0005525);; Cellular Component: intracellular (GO:0005622);; Biological Process: small GTPase mediated signal transduction (GO:0007264);;	--	--	[U]	Intracellular trafficking, secretion, and vesicular transport	Ras family;; Ras of Complex, Roc, domain of DAPkinase;; ADP-ribosylation factor family;; 50S ribosome-binding GTPase	Ras-related protein RABA6b OS=Arabidopsis thaliana OX=3702 GN=RABA6B PE=2 SV=2	S	Function unknown	ras-related protein RABA6b-like [Olea europaea var. sylvestris]
EVM0020292	[S]	Function unknown	Cellular Component: extracellular region (GO:0005576);;	K13449|1.80238e-84|sind:105172653|K13449 pathogenesis-related protein 1 | (RefSeq) pathogenesis-related leaf protein 6-like	Plant hormone signal transduction (ko04075);; Plant-pathogen interaction (ko04626)	[S]	Function unknown	Cysteine-rich secretory protein family	Pathogenesis-related leaf protein 6 OS=Solanum lycopersicum OX=4081 GN=PR1B1 PE=1 SV=2	S	Function unknown	pathogenesis-related leaf protein 6-like [Olea europaea var. sylvestris]
EVM0003788	--	--	--	--	--	--	--	DDT domain	DDT domain-containing protein DDR4 OS=Arabidopsis thaliana OX=3702 GN=DDR4 PE=1 SV=1	S	Function unknown	DDT domain-containing protein DDR4-like [Olea europaea var. sylvestris]
EVM0024857	--	--	--	--	--	--	--	--	--	--	--	hypothetical protein CDL12_23978 [Handroanthus impetiginosus]
EVM0003527	--	--	--	--	--	--	--	SWIM zinc finger	--	S	Function unknown	uncharacterized protein LOC111404142 [Olea europaea var. sylvestris]
EVM0026939	--	--	Cellular Component: intracellular (GO:0005622);; Biological Process: intracellular protein transport (GO:0006886);; Biological Process: vesicle-mediated transport (GO:0016192);;	K20177|0|spen:107020474|K20177 vacuolar protein sorting-associated protein 3 | (RefSeq) transforming growth factor-beta receptor-associated protein 1	--	[U]	Intracellular trafficking, secretion, and vesicular transport	Vacuolar sorting protein 39 domain 2;; Region in Clathrin and VPS;; Vacuolar sorting protein 39 domain 1;; CNH domain	--	U	Intracellular trafficking, secretion, and vesicular transport	transforming growth factor-beta receptor-associated protein 1 homolog [Olea europaea var. sylvestris]
EVM0030140	--	--	--	--	--	--	--	Myb/SANT-like DNA-binding domain	--	S	Function unknown	uncharacterized protein LOC111393267 isoform X1 [Olea europaea var. sylvestris]
EVM0019056	--	--	Molecular Function: chromatin binding (GO:0003682);; Biological Process: transcription, DNA-templated (GO:0006351);;	--	--	[K]	Transcription	Transcription factor S-II (TFIIS), central domain;; BAH domain	Chromatin remodeling protein EBS OS=Arabidopsis thaliana OX=3702 GN=EBS PE=1 SV=1	S	Function unknown	uncharacterized protein LOC111398490 [Olea europaea var. sylvestris]
EVM0019192	[T]	Signal transduction mechanisms	Cellular Component: membrane (GO:0016020);;	--	--	--	--	Protein tyrosine kinase;; Protein kinase domain;; Leucine rich repeat;; Leucine Rich repeats (2 copies);; Leucine rich repeat N-terminal domain	Protein STRUBBELIG-RECEPTOR FAMILY 1 OS=Arabidopsis thaliana OX=3702 GN=SRF1 PE=2 SV=2	T	Signal transduction mechanisms	protein STRUBBELIG-RECEPTOR FAMILY 3-like isoform X1 [Olea europaea var. sylvestris]
EVM0001030	--	--	--	--	--	--	--	Domain of unknown function (DUF569)	Membrane protein of ER body 1 OS=Arabidopsis thaliana OX=3702 GN=MEB1 PE=1 SV=1	S	Function unknown	membrane protein of ER body 1-like [Olea europaea var. sylvestris]
EVM0005165	--	--	--	--	--	[R]	General function prediction only	GAG-pre-integrase domain;; Integrase core domain	Retrovirus-related Pol polyprotein from transposon TNT 1-94 OS=Nicotiana tabacum OX=4097 PE=2 SV=1	L	Replication, recombination and repair	Retrovirus-related Pol polyprotein from transposon TNT 1-94 [Cajanus cajan]
EVM0013026	[I]	Lipid transport and metabolism	Biological Process: metabolic process (GO:0008152);; Molecular Function: hydrolase activity (GO:0016787);;	--	--	[V]	Defense mechanisms	alpha/beta hydrolase fold;; Carboxylesterase family;; Steryl acetyl hydrolase	2-hydroxyisoflavanone dehydratase OS=Glycyrrhiza echinata OX=46348 GN=HIDM PE=1 SV=1	I	Lipid transport and metabolism	PREDICTED: uncharacterized protein LOC105957359 [Erythranthe guttata]
EVM0008739	[J]	Translation, ribosomal structure and biogenesis	Biological Process: tRNA wobble position uridine thiolation (GO:0002143);; Molecular Function: sulfurtransferase activity (GO:0016783);;	K21027|0|sind:105171163|K21027 tRNA-5-taurinomethyluridine 2-sulfurtransferase [EC:2.8.1.14] | (RefSeq) mitochondrial tRNA-specific 2-thiouridylase 1	Sulfur relay system (ko04122)	[J]	Translation, ribosomal structure and biogenesis	tRNA methyl transferase	--	J	Translation, ribosomal structure and biogenesis	uncharacterized protein LOC111400950 [Olea europaea var. sylvestris]
EVM0027756	--	--	Biological Process: cytoplasmic translation (GO:0002181);; Molecular Function: structural constituent of ribosome (GO:0003735);; Biological Process: translational elongation (GO:0006414);; Cellular Component: cytosolic large ribosomal subunit (GO:0022625);; Cellular Component: preribosome, large subunit precursor (GO:0030687);; Molecular Function: large ribosomal subunit rRNA binding (GO:0070180)…	K02943|3.10085e-30|vvi:100241445|K02943 large subunit ribosomal protein LP2 | (RefSeq) 60S acidic ribosomal protein P2B-like	Ribosome (ko03010)	[J]	Translation, ribosomal structure and biogenesis	60s Acidic ribosomal protein	60S acidic ribosomal protein P2B OS=Zea mays OX=4577 GN=RPP2B PE=1 SV=1	J	Translation, ribosomal structure and biogenesis	60s acidic ribosomal protein p2b [Quercus suber]
EVM0021231	--	--	--	--	--	[K]	Transcription	Transcription factor S-II (TFIIS), central domain	--	S	Function unknown	uncharacterized protein LOC105157865 isoform X2 [Sesamum indicum]
EVM0014200	--	--	--	--	--	--	--	--	--	S	Function unknown	uncharacterized protein LOC111393281 [Olea europaea var. sylvestris]
EVM0031803	[E]	Amino acid transport and metabolism	Biological Process: urea cycle (GO:0000050);; Biological Process: argininosuccinate metabolic process (GO:0000053);; Molecular Function: argininosuccinate synthase activity (GO:0004055);; Molecular Function: ATP binding (GO:0005524);; Cellular Component: cytoplasm (GO:0005737);; Biological Process: arginine biosynthetic process (GO:0006526);;	K01940|1.01129e-24|sind:105163023|K01940 argininosuccinate synthase [EC:6.3.4.5] | (RefSeq) argininosuccinate synthase, chloroplastic-like	Arginine biosynthesis (ko00220);; Alanine, aspartate and glutamate metabolism (ko00250);; Biosynthesis of amino acids (ko01230)	[E]	Amino acid transport and metabolism	Arginosuccinate synthase	Argininosuccinate synthase, chloroplastic OS=Arabidopsis thaliana OX=3702 GN=At4g24830 PE=1 SV=3	E	Amino acid transport and metabolism	argininosuccinate synthase, chloroplastic isoform X3 [Olea europaea var. sylvestris]
EVM0024118	--	--	Molecular Function: nucleic acid binding (GO:0003676);; Molecular Function: zinc ion binding (GO:0008270);;	--	--	--	--	--	--	S	Function unknown	uncharacterized protein LOC110793373 [Spinacia oleracea]
Forsythia_suspensa_newGene_14488	--	--	Cellular Component: endosome (GO:0005768);; Cellular Component: trans-Golgi network (GO:0005802);; Cellular Component: integral component of membrane (GO:0016021);;	--	--	[R]	General function prediction only	--	Kelch repeat-containing protein At3g27220 OS=Arabidopsis thaliana OX=3702 GN=At3g27220 PE=2 SV=1	S	Function unknown	kelch repeat-containing protein At3g27220 [Cajanus cajan]
EVM0016411	--	--	--	--	--	--	--	--	--	--	--	NDR1/HIN1-like protein 26 [Olea europaea var. sylvestris]
Forsythia_suspensa_newGene_13959	--	--	--	--	--	--	--	Plant transposase (Ptta/En/Spm family)	--	S	Function unknown	uncharacterized protein LOC111399443 isoform X1 [Olea europaea var. sylvestris]
EVM0008734	[V]	Defense mechanisms	Biological Process: drug transmembrane transport (GO:0006855);; Molecular Function: drug transmembrane transporter activity (GO:0015238);; Molecular Function: antiporter activity (GO:0015297);; Cellular Component: integral component of membrane (GO:0016021);;	K03327|0|sind:105155759|K03327 multidrug resistance protein, MATE family | (RefSeq) protein TRANSPARENT TESTA 12-like	--	[R]	General function prediction only	MatE	Protein DETOXIFICATION 24 OS=Arabidopsis thaliana OX=3702 GN=DTX24 PE=2 SV=1	V	Defense mechanisms	protein DETOXIFICATION 24-like [Olea europaea var. sylvestris]
EVM0021607	--	--	--	--	--	[R]	General function prediction only	--	--	S	Function unknown	uncharacterized protein LOC112099672 [Citrus clementina]
EVM0005790	[R]	General function prediction only	Cellular Component: integral component of membrane (GO:0016021);;	K10532|0|sind:105168919|K10532 heparan-alpha-glucosaminide N-acetyltransferase [EC:2.3.1.78] | (RefSeq) heparan-alpha-glucosaminide N-acetyltransferase	Glycosaminoglycan degradation (ko00531)	[S]	Function unknown	--	--	S	Function unknown	heparan-alpha-glucosaminide N-acetyltransferase [Olea europaea var. sylvestris]
EVM0019966	--	--	--	K03129|0|sind:105159118|K03129 transcription initiation factor TFIID subunit 4 | (RefSeq) transcription initiation factor TFIID subunit 4b	Basal transcription factors (ko03022)	[K]	Transcription	Transcription initiation factor TFIID component TAF4 family;; RCD1-SRO-TAF4 (RST) plant domain	Transcription initiation factor TFIID subunit 4b OS=Arabidopsis thaliana OX=3702 GN=TAF4B PE=1 SV=1	K	Transcription	transcription initiation factor TFIID subunit 4b-like isoform X1 [Olea europaea var. sylvestris]
EVM0028616	[R]	General function prediction only	Biological Process: lignin biosynthetic process (GO:0009809);; Biological Process: methylation (GO:0032259);; Molecular Function: caffeoyl-CoA O-methyltransferase activity (GO:0042409);; Molecular Function: metal ion binding (GO:0046872);;	--	--	[Q]	Secondary metabolites biosynthesis, transport and catabolism	O-methyltransferase;; Methyltransferase domain	Caffeoyl-CoA O-methyltransferase OS=Populus tremuloides OX=3693 PE=2 SV=1	S	Function unknown	caffeoyl-CoA-O-methyltransferase [Broussonetia papyrifera]
EVM0025686	--	--	--	--	--	--	--	hAT family C-terminal dimerisation region	--	S	Function unknown	uncharacterized protein LOC111411555 [Olea europaea var. sylvestris]
EVM0028650	--	--	--	--	--	--	--	Protein of unknown function (DUF632);; Protein of unknown function (DUF630)	Nitrate regulatory gene2 protein OS=Arabidopsis thaliana OX=3702 GN=NRG2 PE=1 SV=1	S	Function unknown	nitrate regulatory gene2 protein-like [Olea europaea var. sylvestris]
EVM0015056	--	--	--	--	--	--	--	--	Uncharacterized protein At4g14450, chloroplastic OS=Arabidopsis thaliana OX=3702 GN=At4g14450 PE=2 SV=1	S	Function unknown	uncharacterized protein At4g14450, chloroplastic-like [Olea europaea var. sylvestris]
EVM0000416	--	--	Molecular Function: DNA binding (GO:0003677);; Biological Process: regulation of transcription, DNA-templated (GO:0006355);;	--	--	--	--	Dof domain, zinc finger	Dof zinc finger protein 4 OS=Oryza sativa subsp. japonica OX=39947 GN=DOF4 PE=2 SV=1	S	Function unknown	dof zinc finger protein DOF5.4-like [Manihot esculenta]
Forsythia_suspensa_newGene_10267	--	--	--	--	--	--	--	--	--	--	--	zinc finger BED domain-containing protein RICESLEEPER 3-like [Quercus suber]
EVM0005288	--	--	--	--	--	--	--	--	Protein SCAR1 OS=Arabidopsis thaliana OX=3702 GN=SCAR1 PE=1 SV=1	S	Function unknown	protein SCAR3-like isoform X1 [Olea europaea var. sylvestris]
EVM0020310	--	--	--	K14486|0|sind:105173774|K14486 auxin response factor | (RefSeq) auxin response factor 18-like	Plant hormone signal transduction (ko04075)	--	--	Auxin response factor;; B3 DNA binding domain;; AUX/IAA family	Auxin response factor 18 OS=Arabidopsis thaliana OX=3702 GN=ARF18 PE=1 SV=1	K	Transcription	auxin response factor 18 isoform X1 [Olea europaea var. sylvestris]
EVM0032066	[MDT]	Cell wall/membrane/envelope biogenesis;; Cell cycle control, cell division, chromosome partitioning;; Signal transduction mechanisms	Molecular Function: ATP binding (GO:0005524);; Cellular Component: integral component of membrane (GO:0016021);;	K08900|0|sind:105166766|K08900 mitochondrial chaperone BCS1 | (RefSeq) mitochondrial chaperone BCS1-like	--	[O]	Posttranslational modification, protein turnover, chaperones	ATPase family associated with various cellular activities (AAA);; Domain associated at C-terminal with AAA	AAA-ATPase At2g46620 OS=Arabidopsis thaliana OX=3702 GN=At2g46620 PE=2 SV=1	O	Posttranslational modification, protein turnover, chaperones	AAA-ATPase At2g46620-like [Olea europaea var. sylvestris]
EVM0006863	[R]	General function prediction only	--	--	--	[G]	Carbohydrate transport and metabolism	NAD(P)H-binding;; NmrA-like family;; NAD dependent epimerase/dehydratase family;; 3-beta hydroxysteroid dehydrogenase/isomerase family;; Male sterility protein;; Polysaccharide biosynthesis protein	Uncharacterized protein At2g34460, chloroplastic OS=Arabidopsis thaliana OX=3702 GN=At2g34460 PE=1 SV=1	GM	Carbohydrate transport and metabolism;; Cell wall/membrane/envelope biogenesis	uncharacterized protein At2g34460, chloroplastic isoform X2 [Olea europaea var. sylvestris]
EVM0016350	[G]	Carbohydrate transport and metabolism	Molecular Function: hydrolase activity, hydrolyzing O-glycosyl compounds (GO:0004553);; Cellular Component: cell wall (GO:0005618);; Biological Process: xyloglucan metabolic process (GO:0010411);; Molecular Function: xyloglucan:xyloglucosyl transferase activity (GO:0016762);; Biological Process: cell wall biogenesis (GO:0042546);; Cellular Component: apoplast (GO:0048046);; Biological Process: ce…	K08235|0|sind:105168162|K08235 xyloglucan:xyloglucosyl transferase [EC:2.4.1.207] | (RefSeq) probable xyloglucan endotransglucosylase/hydrolase protein 30	--	--	--	Glycosyl hydrolases family 16;; Xyloglucan endo-transglycosylase (XET) C-terminus	Probable xyloglucan endotransglucosylase/hydrolase protein 30 OS=Arabidopsis thaliana OX=3702 GN=XTH30 PE=2 SV=2	G	Carbohydrate transport and metabolism	probable xyloglucan endotransglucosylase/hydrolase protein 30 [Olea europaea var. sylvestris]
EVM0018008	[G]	Carbohydrate transport and metabolism	Molecular Function: transferase activity, transferring glycosyl groups (GO:0016757);;	K13495|0|sind:105159838|K13495 cis-zeatin O-glucosyltransferase [EC:2.4.1.215] | (RefSeq) zeatin O-glucosyltransferase-like	Zeatin biosynthesis (ko00908)	[GC]	Carbohydrate transport and metabolism;; Energy production and conversion	UDP-glucoronosyl and UDP-glucosyl transferase	Zeatin O-glucosyltransferase OS=Phaseolus lunatus OX=3884 GN=ZOG1 PE=2 SV=1	S	Function unknown	zeatin O-glucosyltransferase-like [Olea europaea var. sylvestris]
EVM0006448	--	--	--	--	--	--	--	--	Protein FLX-like 3 OS=Arabidopsis thaliana OX=3702 GN=FLXL3 PE=1 SV=1	S	Function unknown	protein FLX-like 3 [Olea europaea var. sylvestris]
EVM0010826	[T]	Signal transduction mechanisms	Molecular Function: metal ion binding (GO:0046872);;	--	--	[R]	General function prediction only	Ankyrin repeats (3 copies);; Ankyrin repeat;; Ankyrin repeats (many copies);; Ankyrin repeat;; Zinc finger C-x8-C-x5-C-x3-H type (and similar)	Zinc finger CCCH domain-containing protein 29 OS=Arabidopsis thaliana OX=3702 GN=At2g40140 PE=1 SV=1	S	Function unknown	zinc finger CCCH domain-containing protein 29-like [Olea europaea var. sylvestris]
Forsythia_suspensa_newGene_863	--	--	--	--	--	[R]	General function prediction only	PPR repeat;; PPR repeat family;; PPR repeat;; Pentatricopeptide repeat domain	Pentatricopeptide repeat-containing protein At4g18840 OS=Arabidopsis thaliana OX=3702 GN=PCMP-E101 PE=3 SV=2	S	Function unknown	pentatricopeptide repeat-containing protein At4g18840 [Olea europaea var. sylvestris]
EVM0009726	--	--	Cellular Component: chloroplast (GO:0009507);;	--	--	[S]	Function unknown	AhpC/TSA antioxidant enzyme	Thioredoxin-like protein AAED1, chloroplastic OS=Arabidopsis thaliana OX=3702 GN=At2g37240 PE=1 SV=2	O	Posttranslational modification, protein turnover, chaperones	thioredoxin-like protein AAED1, chloroplastic isoform X1 [Olea europaea var. sylvestris]
EVM0024781	--	--	Molecular Function: metal ion binding (GO:0046872);;	K19041|0|sind:105165420|K19041 E3 ubiquitin-protein ligase RNF38/44 [EC:2.3.2.27] | (RefSeq) E3 ubiquitin-protein ligase MBR1	--	[O]	Posttranslational modification, protein turnover, chaperones	Ring finger domain;; Zinc finger, C3HC4 type (RING finger)	Probable E3 ubiquitin-protein ligase ZFP1 OS=Oryza sativa subsp. japonica OX=39947 GN=ZFP1 PE=1 SV=1	O	Posttranslational modification, protein turnover, chaperones	probable E3 ubiquitin-protein ligase ZFP1 isoform X1 [Olea europaea var. sylvestris]
EVM0016045	--	--	Cellular Component: nucleus (GO:0005634);; Cellular Component: cytosol (GO:0005829);; Biological Process: Golgi organization (GO:0007030);; Biological Process: nuclear envelope reassembly (GO:0031468);; Molecular Function: ubiquitin binding (GO:0043130);; Biological Process: proteasome-mediated ubiquitin-dependent protein catabolic process (GO:0043161);; Biological Process: membrane fusion (GO:00…	K14012|2.45809e-153|sind:105168005|K14012 UBX domain-containing protein 1 | (RefSeq) UBA and UBX domain-containing protein At4g15410-like	Protein processing in endoplasmic reticulum (ko04141)	[Y]	Nuclear structure	SEP domain;; UBX domain	Plant UBX domain-containing protein 4 OS=Arabidopsis thaliana OX=3702 GN=PUX4 PE=1 SV=1	O	Posttranslational modification, protein turnover, chaperones	plant UBX domain-containing protein 4-like [Olea europaea var. sylvestris]
EVM0019568	[T]	Signal transduction mechanisms	Biological Process: phosphorelay signal transduction system (GO:0000160);; Cellular Component: intracellular (GO:0005622);;	K14492|2.02888e-52|sind:105157140|K14492 two-component response regulator ARR-A family | (RefSeq) two-component response regulator ARR5-like	Plant hormone signal transduction (ko04075)	[K]	Transcription	Response regulator receiver domain	Two-component response regulator ARR6 OS=Arabidopsis thaliana OX=3702 GN=ARR6 PE=1 SV=2	K	Transcription	two-component response regulator ARR5-like [Olea europaea var. sylvestris]
EVM0018411	--	--	--	--	--	[R]	General function prediction only	Domain of unknown function	--	S	Function unknown	uncharacterized protein LOC111366432 [Olea europaea var. sylvestris]
EVM0016963	--	--	Molecular Function: nucleotide binding (GO:0000166);; Molecular Function: microtubule motor activity (GO:0003777);; Cellular Component: kinesin complex (GO:0005871);; Biological Process: microtubule-based movement (GO:0007018);; Molecular Function: ATPase activity (GO:0016887);; Molecular Function: ion binding (GO:0043167);;	K11498|2.08948e-79|sind:105172920|K11498 centromeric protein E | (RefSeq) kinesin-like protein KIF3A	--	[Z]	Cytoskeleton	--	Kinesin-like protein KIN-7D, mitochondrial OS=Arabidopsis thaliana OX=3702 GN=KIN7D PE=2 SV=1	Z	Cytoskeleton	kinesin-like protein KIN-7D, mitochondrial isoform X2 [Olea europaea var. sylvestris]
EVM0008259	[L]	Replication, recombination and repair	--	--	--	[R]	General function prediction only	Reverse transcriptase-like	--	L	Replication, recombination and repair	uncharacterized protein LOC111377807 [Olea europaea var. sylvestris]
EVM0005276	--	--	Molecular Function: SNARE binding (GO:0000149);; Molecular Function: SNAP receptor activity (GO:0005484);; Cellular Component: plasma membrane (GO:0005886);; Biological Process: intracellular protein transport (GO:0006886);; Biological Process: exocytosis (GO:0006887);; Biological Process: vesicle fusion (GO:0006906);; Cellular Component: endomembrane system (GO:0012505);; Cellular Component: int…	K08486|3.29149e-138|sind:105173947|K08486 syntaxin 1B/2/3 | (RefSeq) syntaxin-132	SNARE interactions in vesicular transport (ko04130)	[U]	Intracellular trafficking, secretion, and vesicular transport	Syntaxin;; SNARE domain	Putative syntaxin-131 OS=Arabidopsis thaliana OX=3702 GN=SYP131 PE=3 SV=1	U	Intracellular trafficking, secretion, and vesicular transport	SNARE protein Syntaxin 1 [Handroanthus impetiginosus]
EVM0017904	--	--	--	--	--	--	--	Zinc-finger of C2H2 type;; Zinc-finger double-stranded RNA-binding;; C2H2 type zinc-finger (2 copies)	--	S	Function unknown	uncharacterized protein LOC111403778 [Olea europaea var. sylvestris]
EVM0020333	--	--	--	K18635|1.33583e-20|sot:102579021|K18635 protein SPIRAL1 and related proteins | (RefSeq) protein SPIRAL1-like 1	--	--	--	--	Protein SPIRAL1-like 2 OS=Arabidopsis thaliana OX=3702 GN=SP1L2 PE=2 SV=1	S	Function unknown	unnamed protein product [Coffea canephora]
EVM0022042	--	--	Cellular Component: nucleosome (GO:0000786);; Molecular Function: DNA binding (GO:0003677);; Cellular Component: nucleus (GO:0005634);; Biological Process: meiotic cell cycle (GO:0007126);; Molecular Function: protein heterodimerization activity (GO:0046982);;	K11253|2.54947e-56|sind:105173094|K11253 histone H3 | (RefSeq) histone H3-like centromeric protein HTR12	--	[B]	Chromatin structure and dynamics	Core histone H2A/H2B/H3/H4	Histone H3-like centromeric protein HTR12 OS=Arabidopsis thaliana OX=3702 GN=HTR12 PE=1 SV=3	B	Chromatin structure and dynamics	histone H3-like centromeric protein HTR12 [Olea europaea var. sylvestris]
EVM0020454	--	--	--	--	--	--	--	--	CLAVATA3/ESR (CLE)-related protein 9 OS=Arabidopsis thaliana OX=3702 GN=CLE9 PE=2 SV=2	U	Intracellular trafficking, secretion, and vesicular transport	hypothetical protein PRUPE_1G283100 [Prunus persica]
EVM0031009	[C]	Energy production and conversion	Molecular Function: iron ion binding (GO:0005506);; Cellular Component: chloroplast thylakoid membrane (GO:0009535);; Biological Process: photosynthesis (GO:0015979);; Cellular Component: integral component of membrane (GO:0016021);; Molecular Function: oxidoreductase activity (GO:0016491);; Molecular Function: heme binding (GO:0020037);; Biological Process: respiratory electron transport chain (…	K02635|3.77522e-133|zma:845192|K02635 cytochrome b6 | (RefSeq) petB, ZemaCp052; cytochrome b6	Photosynthesis (ko00195)	[C]	Energy production and conversion	Cytochrome b/b6/petB;; Cytochrome b(N-terminal)/b6/petB	Cytochrome b6 OS=Cucumis sativus OX=3659 GN=petB PE=3 SV=1	C	Energy production and conversion	cytochrome b6 (chloroplast) [Salvia miltiorrhiza]
EVM0000527	--	--	--	--	--	--	--	Lecithin retinol acyltransferase	--	S	Function unknown	uncharacterized protein LOC111401225 isoform X2 [Olea europaea var. sylvestris]
EVM0005869	[E]	Amino acid transport and metabolism	Molecular Function: serine-type carboxypeptidase activity (GO:0004185);; Cellular Component: integral component of membrane (GO:0016021);; Molecular Function: transferase activity, transferring acyl groups other than amino-acyl groups (GO:0016747);; Biological Process: secondary metabolic process (GO:0019748);; Biological Process: proteolysis involved in cellular protein catabolic process (GO:005…	K16297|0|sind:105159930|K16297 serine carboxypeptidase-like clade II [EC:3.4.16.-] | (RefSeq) serine carboxypeptidase-like 45	--	[OE]	Posttranslational modification, protein turnover, chaperones;; Amino acid transport and metabolism	Serine carboxypeptidase	Serine carboxypeptidase-like 45 OS=Arabidopsis thaliana OX=3702 GN=SCPL45 PE=2 SV=1	E	Amino acid transport and metabolism	serine carboxypeptidase-like 45 [Olea europaea var. sylvestris]
EVM0003814	[E]	Amino acid transport and metabolism	Molecular Function: glycine hydroxymethyltransferase activity (GO:0004372);; Cellular Component: mitochondrion (GO:0005739);; Biological Process: glycine metabolic process (GO:0006544);; Biological Process: L-serine metabolic process (GO:0006563);; Molecular Function: methyltransferase activity (GO:0008168);; Molecular Function: pyridoxal phosphate binding (GO:0030170);; Biological Process: methy…	K00600|0|sind:105158550|K00600 glycine hydroxymethyltransferase [EC:2.1.2.1] | (RefSeq) serine hydroxymethyltransferase, mitochondrial	Glycine, serine and threonine metabolism (ko00260);; Cyanoamino acid metabolism (ko00460);; Glyoxylate and dicarboxylate metabolism (ko00630);; One carbon pool by folate (ko00670);; Carbon metabolism (ko01200);; Biosynthesis of amino acids (ko01230)	[E]	Amino acid transport and metabolism	Serine hydroxymethyltransferase	Serine hydroxymethyltransferase 1, mitochondrial OS=Flaveria pringlei OX=4226 PE=2 SV=1	E	Amino acid transport and metabolism	serine hydroxymethyltransferase, mitochondrial [Dorcoceras hygrometricum]
EVM0005470	[S]	Function unknown	Cellular Component: extracellular region (GO:0005576);;	--	--	[S]	Function unknown	Cysteine-rich secretory protein family	Pathogenesis-related protein PR-1 OS=Medicago truncatula OX=3880 GN=PR-1 PE=2 SV=1	S	Function unknown	pathogenesis-related protein PR-1-like [Olea europaea var. sylvestris]
Forsythia_suspensa_newGene_9492	--	--	--	--	--	--	--	--	--	--	--	uncharacterized protein LOC111374248 [Olea europaea var. sylvestris]
EVM0017073	--	--	--	--	--	--	--	Cyclin-dependent kinase inhibitor	Cyclin-dependent kinase inhibitor 7 OS=Arabidopsis thaliana OX=3702 GN=KRP7 PE=1 SV=2	T	Signal transduction mechanisms	cyclin-dependent kinase inhibitor 7-like [Olea europaea var. sylvestris]
EVM0017802	--	--	Molecular Function: zinc ion binding (GO:0008270);;	--	--	[O]	Posttranslational modification, protein turnover, chaperones	Ring finger domain;; RING-like zinc finger;; RING-H2 zinc finger domain;; Zinc finger, C3HC4 type (RING finger);; Anaphase-promoting complex subunit 11 RING-H2 finger;; Protein tyrosine kinase	RING-H2 finger protein ATL46 OS=Arabidopsis thaliana OX=3702 GN=ATL46 PE=2 SV=1	O	Posttranslational modification, protein turnover, chaperones	PREDICTED: RING-H2 finger protein ATL46-like [Erythranthe guttata]
EVM0000184	[T]	Signal transduction mechanisms	Molecular Function: protein kinase activity (GO:0004672);; Molecular Function: binding (GO:0005488);; Cellular Component: membrane (GO:0016020);; Biological Process: phosphorylation (GO:0016310);;	--	--	--	--	Protein kinase domain;; Protein tyrosine kinase;; D-mannose binding lectin;; S-locus glycoprotein domain;; PAN-like domain	G-type lectin S-receptor-like serine/threonine-protein kinase At1g11330 OS=Arabidopsis thaliana OX=3702 GN=At1g11330 PE=1 SV=3	T	Signal transduction mechanisms	G-type lectin S-receptor-like serine/threonine-protein kinase At1g11300 isoform X1 [Olea europaea var. sylvestris]
EVM0001492	--	--	Molecular Function: DNA binding (GO:0003677);;	--	--	[K]	Transcription	ARID/BRIGHT DNA binding domain;; HMG (high mobility group) box;; HMG-box domain	High mobility group B protein 10 OS=Arabidopsis thaliana OX=3702 GN=HMGB10 PE=1 SV=1	S	Function unknown	high mobility group B protein 10 isoform X2 [Olea europaea var. sylvestris]
EVM0002813	[G]	Carbohydrate transport and metabolism	Molecular Function: hydrolase activity, hydrolyzing O-glycosyl compounds (GO:0004553);; Cellular Component: cell wall (GO:0005618);; Biological Process: xyloglucan metabolic process (GO:0010411);; Molecular Function: xyloglucan:xyloglucosyl transferase activity (GO:0016762);; Biological Process: cell wall biogenesis (GO:0042546);; Cellular Component: apoplast (GO:0048046);; Biological Process: ce…	--	--	--	--	Glycosyl hydrolases family 16;; Xyloglucan endo-transglycosylase (XET) C-terminus	Probable xyloglucan endotransglucosylase/hydrolase protein 25 OS=Arabidopsis thaliana OX=3702 GN=XTH25 PE=2 SV=2	G	Carbohydrate transport and metabolism	probable xyloglucan endotransglucosylase/hydrolase protein 23 [Olea europaea var. sylvestris]
EVM0016885	--	--	--	--	--	--	--	MULE transposase domain;; MuDR family transposase	--	S	Function unknown	uncharacterized protein LOC111394204 [Olea europaea var. sylvestris]
EVM0006967	[O]	Posttranslational modification, protein turnover, chaperones	Molecular Function: ubiquitin-protein transferase activity (GO:0004842);; Molecular Function: ATP binding (GO:0005524);; Cellular Component: cytoplasm (GO:0005737);; Biological Process: ubiquitin-dependent protein catabolic process (GO:0006511);; Molecular Function: ligase activity (GO:0016874);; Biological Process: protein sumoylation (GO:0016925);;	--	--	[O]	Posttranslational modification, protein turnover, chaperones	Ubiquitin-conjugating enzyme	SUMO-conjugating enzyme UBC9 OS=Arabidopsis thaliana OX=3702 GN=UBC9 PE=1 SV=1	O	Posttranslational modification, protein turnover, chaperones	ubiquitin-conjugating enzyme E2 10-like [Olea europaea var. sylvestris]
Forsythia_suspensa_newGene_14499	--	--	Molecular Function: ATP binding (GO:0005524);; Biological Process: transport (GO:0006810);; Cellular Component: integral component of membrane (GO:0016021);; Molecular Function: ATPase activity (GO:0016887);;	--	--	[Q]	Secondary metabolites biosynthesis, transport and catabolism	--	Pleiotropic drug resistance protein 2 OS=Nicotiana plumbaginifolia OX=4092 GN=PDR2 PE=2 SV=1	V	Defense mechanisms	pleiotropic drug resistance protein 2-like isoform X1 [Olea europaea var. sylvestris]
EVM0010508	--	--	Molecular Function: thiol-dependent ubiquitin-specific protease activity (GO:0004843);; Biological Process: ubiquitin-dependent protein catabolic process (GO:0006511);; Molecular Function: zinc ion binding (GO:0008270);; Biological Process: protein deubiquitination (GO:0016579);;	K11836|0|sind:105176757|K11836 ubiquitin carboxyl-terminal hydrolase 5/13 [EC:3.4.19.12] | (RefSeq) ubiquitin carboxyl-terminal hydrolase 14	--	[O]	Posttranslational modification, protein turnover, chaperones	Ubiquitin carboxyl-terminal hydrolase;; UBA/TS-N domain;; Zn-finger in ubiquitin-hydrolases and other protein;; Ubiquitin carboxyl-terminal hydrolase	Ubiquitin carboxyl-terminal hydrolase 14 OS=Arabidopsis thaliana OX=3702 GN=UBP14 PE=1 SV=1	O	Posttranslational modification, protein turnover, chaperones	ubiquitin carboxyl-terminal hydrolase 14 isoform X2 [Olea europaea var. sylvestris]
EVM0022422	--	--	--	K09422|7.72456e-135|sind:105169011|K09422 myb proto-oncogene protein, plant | (RefSeq) transcription factor MYB86-like	--	[K]	Transcription	Myb-like DNA-binding domain;; Myb-like DNA-binding domain	Transcription factor MYB61 OS=Arabidopsis thaliana OX=3702 GN=MYB61 PE=2 SV=1	K	Transcription	transcription factor MYB61-like [Olea europaea var. sylvestris]
EVM0020077	--	--	--	--	--	[K]	Transcription	Bromodomain;; Bromodomain extra-terminal - transcription regulation	Transcription factor GTE1 OS=Arabidopsis thaliana OX=3702 GN=GTE1 PE=2 SV=1	BK	Chromatin structure and dynamics;; Transcription	transcription factor GTE6-like isoform X1 [Olea europaea var. sylvestris]
EVM0027849	--	--	--	--	--	[R]	General function prediction only	--	Uncharacterized mitochondrial protein AtMg00860 OS=Arabidopsis thaliana OX=3702 GN=AtMg00860 PE=4 SV=1	L	Replication, recombination and repair	uncharacterized protein LOC111412661 [Olea europaea var. sylvestris]
EVM0017750	[J]	Translation, ribosomal structure and biogenesis	Biological Process: cytoplasmic translation (GO:0002181);; Molecular Function: structural constituent of ribosome (GO:0003735);; Cellular Component: cytosolic large ribosomal subunit (GO:0022625);;	K02877|7.45025e-124|sind:105155604|K02877 large subunit ribosomal protein L15e | (RefSeq) 60S ribosomal protein L15	Ribosome (ko03010)	[J]	Translation, ribosomal structure and biogenesis	Ribosomal L15	60S ribosomal protein L15 OS=Petunia hybrida OX=4102 GN=RPL15 PE=2 SV=1	J	Translation, ribosomal structure and biogenesis	60S ribosomal protein L15-like [Olea europaea var. sylvestris]
EVM0025673	--	--	Molecular Function: threonine-type endopeptidase activity (GO:0004298);; Cellular Component: nucleus (GO:0005634);; Cellular Component: cytoplasm (GO:0005737);; Biological Process: ubiquitin-dependent protein catabolic process (GO:0006511);; Cellular Component: proteasome core complex, alpha-subunit complex (GO:0019773);;	K02727|3.11592e-36|spen:107002730|K02727 20S proteasome subunit alpha 7 [EC:3.4.25.1] | (RefSeq) proteasome subunit alpha type-3-like	Proteasome (ko03050)	[O]	Posttranslational modification, protein turnover, chaperones	Proteasome subunit	Proteasome subunit alpha type-3 OS=Spinacia oleracea OX=3562 GN=PAG1 PE=2 SV=1	O	Posttranslational modification, protein turnover, chaperones	proteasome subunit alpha type-3 isoform X1 [Olea europaea var. sylvestris]
EVM0019377	--	--	--	--	--	--	--	Domain of unknown function (DUF4228)	--	S	Function unknown	uncharacterized protein LOC111403382 [Olea europaea var. sylvestris]
EVM0005948	[R]	General function prediction only	--	--	--	--	--	von Willebrand factor type A domain	--	S	Function unknown	uncharacterized protein LOC111378842 isoform X3 [Olea europaea var. sylvestris]
EVM0002291	--	--	--	--	--	[S]	Function unknown	Chromosome segregation during meiosis;; Domain of unknown function (DUF4210)	--	S	Function unknown	uncharacterized protein LOC111391252 [Olea europaea var. sylvestris]
EVM0007131	[K]	Transcription	--	--	--	--	--	Leucine rich repeat;; Leucine Rich repeats (2 copies)	LRR receptor-like serine/threonine-protein kinase GSO1 OS=Arabidopsis thaliana OX=3702 GN=GSO1 PE=1 SV=1	S	Function unknown	putative receptor-like protein kinase At3g47110 [Olea europaea var. sylvestris]
EVM0005673	--	--	--	--	--	[O]	Posttranslational modification, protein turnover, chaperones	Glutaredoxin	Uncharacterized protein At3g28850 OS=Arabidopsis thaliana OX=3702 GN=At3g28850 PE=4 SV=1	O	Posttranslational modification, protein turnover, chaperones	uncharacterized protein At5g39865-like [Olea europaea var. sylvestris]
EVM0022698	--	--	--	--	--	--	--	Domain of unknown function (DUF1985)	--	K	Transcription	uncharacterized protein LOC111371010 [Olea europaea var. sylvestris]
EVM0031496	[M]	Cell wall/membrane/envelope biogenesis	Molecular Function: catalytic activity (GO:0003824);; Biological Process: biosynthetic process (GO:0009058);;	K00968|2.9614e-174|sind:105178588|K00968 choline-phosphate cytidylyltransferase [EC:2.7.7.15] | (RefSeq) choline-phosphate cytidylyltransferase 2-like	Glycerophospholipid metabolism (ko00564)	[I]	Lipid transport and metabolism	Cytidylyltransferase-like	Choline-phosphate cytidylyltransferase 1 OS=Arabidopsis thaliana OX=3702 GN=CCT1 PE=1 SV=1	IM	Lipid transport and metabolism;; Cell wall/membrane/envelope biogenesis	choline-phosphate cytidylyltransferase 2-like isoform X2 [Olea europaea var. sylvestris]
EVM0002823	[G]	Carbohydrate transport and metabolism	Cellular Component: integral component of plasma membrane (GO:0005887);; Biological Process: water transport (GO:0006833);; Cellular Component: plant-type vacuole membrane (GO:0009705);; Biological Process: cellular water homeostasis (GO:0009992);; Molecular Function: water channel activity (GO:0015250);; Molecular Function: glycerol channel activity (GO:0015254);; Biological Process: glycerol tr…	K09873|7.37532e-130|sind:105157382|K09873 aquaporin TIP | (RefSeq) probable aquaporin TIP3-2	--	[G]	Carbohydrate transport and metabolism	Major intrinsic protein	Probable aquaporin TIP3-2 OS=Arabidopsis thaliana OX=3702 GN=TIP3-2 PE=2 SV=1	G	Carbohydrate transport and metabolism	aquaporin TIP3-1-like [Olea europaea var. sylvestris]
EVM0017405	--	--	Molecular Function: metal ion binding (GO:0046872);;	K11446|0|sind:105157801|K11446 histone demethylase JARID1 [EC:1.14.11.-] | (RefSeq) lysine-specific demethylase 5B	--	[R]	General function prediction only	JmjC domain, hydroxylase;; PLU-1-like protein;; PHD-finger;; jmjN domain;; ARID/BRIGHT DNA binding domain	Lysine-specific demethylase JMJ703 OS=Oryza sativa subsp. japonica OX=39947 GN=JMJ703 PE=1 SV=1	S	Function unknown	LOW QUALITY PROTEIN: lysine-specific demethylase 5B [Sesamum indicum]
EVM0009214	[V]	Defense mechanisms	Molecular Function: ATP binding (GO:0005524);; Cellular Component: integral component of membrane (GO:0016021);; Molecular Function: ATPase activity, coupled to transmembrane movement of substances (GO:0042626);; Biological Process: transmembrane transport (GO:0055085);;	K05658|1.22227e-174|egr:104440832|K05658 ATP-binding cassette, subfamily B (MDR/TAP), member 1 [EC:3.6.3.44] | (RefSeq) ABC transporter B family member 9	ABC transporters (ko02010)	[Q]	Secondary metabolites biosynthesis, transport and catabolism	ABC transporter transmembrane region;; ABC transporter	ABC transporter B family member 9 OS=Arabidopsis thaliana OX=3702 GN=ABCB9 PE=3 SV=2	V	Defense mechanisms	ABC transporter B family member 9-like [Olea europaea var. sylvestris]
EVM0002599	[R]	General function prediction only	Molecular Function: oxidoreductase activity (GO:0016491);; Biological Process: oxidation-reduction process (GO:0055114);;	K05275|0|sind:105160294|K05275 pyridoxine 4-dehydrogenase [EC:1.1.1.65] | (RefSeq) pyridoxal reductase, chloroplastic	Vitamin B6 metabolism (ko00750)	[C]	Energy production and conversion	Aldo/keto reductase family	Pyridoxal reductase, chloroplastic OS=Arabidopsis thaliana OX=3702 GN=PLR1 PE=1 SV=1	C	Energy production and conversion	pyridoxal reductase, chloroplastic isoform X2 [Olea europaea var. sylvestris]
EVM0015280	[J]	Translation, ribosomal structure and biogenesis	Molecular Function: structural constituent of ribosome (GO:0003735);; Cellular Component: nucleolus (GO:0005730);; Biological Process: translation (GO:0006412);; Cellular Component: integral component of membrane (GO:0016021);; Cellular Component: cytosolic large ribosomal subunit (GO:0022625);; Molecular Function: large ribosomal subunit rRNA binding (GO:0070180);;	K02894|6.59012e-93|crb:CARUB_v10014805mg|K02894 large subunit ribosomal protein L23e | (RefSeq) hypothetical protein	Ribosome (ko03010)	[J]	Translation, ribosomal structure and biogenesis	Ribosomal protein L14p/L23e	60S ribosomal protein L23 OS=Arabidopsis thaliana OX=3702 GN=RPL23A PE=2 SV=3	J	Translation, ribosomal structure and biogenesis	BnaC08g50110D [Brassica napus]
EVM0004515	--	--	--	--	--	--	--	zinc-finger of the FCS-type, C2-C2	Protein MARD1 OS=Arabidopsis thaliana OX=3702 GN=MARD1 PE=2 SV=2	S	Function unknown	uncharacterized protein LOC111404293 [Olea europaea var. sylvestris]
EVM0022491	--	--	Molecular Function: hydrolase activity (GO:0016787);;	--	--	[G]	Carbohydrate transport and metabolism	--	Beta-galactosidase 1 OS=Arabidopsis thaliana OX=3702 GN=BGAL1 PE=2 SV=1	G	Carbohydrate transport and metabolism	beta-galactosidase-like isoform X2 [Olea europaea var. sylvestris]
EVM0029080	--	--	--	K09422|2.1694e-116|sind:105170875|K09422 myb proto-oncogene protein, plant | (RefSeq) transcription factor RAX2-like	--	[K]	Transcription	Myb-like DNA-binding domain;; Myb-like DNA-binding domain	Transcription factor MYB36 OS=Arabidopsis thaliana OX=3702 GN=MYB36 PE=1 SV=1	K	Transcription	transcription factor RAX2-like [Olea europaea var. sylvestris]
EVM0021280	--	--	--	--	--	--	--	Protein of unknown function (DUF789)	--	S	Function unknown	uncharacterized protein LOC111388609 [Olea europaea var. sylvestris]
EVM0004087	[G]	Carbohydrate transport and metabolism	Molecular Function: phosphoglycerate kinase activity (GO:0004618);; Molecular Function: ATP binding (GO:0005524);; Cellular Component: cytoplasm (GO:0005737);; Biological Process: glycolytic process (GO:0006096);;	K00927|0|sind:105175090|K00927 phosphoglycerate kinase [EC:2.7.2.3] | (RefSeq) phosphoglycerate kinase, cytosolic-like	Glycolysis / Gluconeogenesis (ko00010);; Carbon fixation in photosynthetic organisms (ko00710);; Carbon metabolism (ko01200);; Biosynthesis of amino acids (ko01230)	[G]	Carbohydrate transport and metabolism	Phosphoglycerate kinase	Phosphoglycerate kinase, cytosolic OS=Nicotiana tabacum OX=4097 PE=2 SV=1	G	Carbohydrate transport and metabolism	phosphoglycerate kinase, cytosolic-like [Gossypium hirsutum]
EVM0017517	--	--	--	K13899|1.76434e-19|sind:105178523|K13899 cystatin-C | (RefSeq) cysteine proteinase inhibitor 1-like	--	--	--	Aspartic acid proteinase inhibitor;; Cystatin domain	Cysteine proteinase inhibitor 1 OS=Actinidia deliciosa OX=3627 PE=1 SV=1	O	Posttranslational modification, protein turnover, chaperones	cysteine proteinase inhibitor 1-like [Olea europaea var. sylvestris]
EVM0007304	[I]	Lipid transport and metabolism	Molecular Function: ATP binding (GO:0005524);; Biological Process: terpenoid biosynthetic process (GO:0016114);; Biological Process: phosphorylation (GO:0016310);; Molecular Function: 4-(cytidine 5'-diphospho)-2-C-methyl-D-erythritol kinase activity (GO:0050515);;	K00919|0|sind:105163739|K00919 4-diphosphocytidyl-2-C-methyl-D-erythritol kinase [EC:2.7.1.148] | (RefSeq) 4-diphosphocytidyl-2-C-methyl-D-erythritol kinase, chloroplastic	Terpenoid backbone biosynthesis (ko00900)	--	--	GHMP kinases N terminal domain;; GHMP kinases C terminal	4-diphosphocytidyl-2-C-methyl-D-erythritol kinase, chloroplastic OS=Mentha piperita OX=34256 GN=ISPE PE=1 SV=1	I	Lipid transport and metabolism	4-(cytidine 5&apos;-diphospho)-2-C-methyl-D-erythritol kinase [Osmanthus fragrans]
EVM0020820	[T]	Signal transduction mechanisms	Molecular Function: protein serine/threonine kinase activity (GO:0004674);; Molecular Function: ATP binding (GO:0005524);; Biological Process: protein phosphorylation (GO:0006468);; Biological Process: signal transduction (GO:0007165);; Cellular Component: integral component of membrane (GO:0016021);;	--	--	[T]	Signal transduction mechanisms	Protein kinase domain;; Protein tyrosine kinase;; NAF domain;; Kinase-like	CBL-interacting protein kinase 2 OS=Oryza sativa subsp. japonica OX=39947 GN=CIPK2 PE=2 SV=1	T	Signal transduction mechanisms	CBL-interacting protein kinase 18-like [Olea europaea var. sylvestris]
EVM0007038	--	--	--	--	--	--	--	--	--	S	Function unknown	uncharacterized protein LOC111381443 isoform X1 [Olea europaea var. sylvestris]
EVM0023729	[T]	Signal transduction mechanisms	Molecular Function: protein serine/threonine kinase activity (GO:0004674);; Molecular Function: ATP binding (GO:0005524);; Cellular Component: plasma membrane (GO:0005886);; Biological Process: detection of brassinosteroid stimulus (GO:0009729);; Biological Process: response to auxin (GO:0009733);; Biological Process: brassinosteroid mediated signaling pathway (GO:0009742);; Biological Process: m…	--	--	[G]	Carbohydrate transport and metabolism	Protein kinase domain;; Protein tyrosine kinase	Shaggy-related protein kinase zeta OS=Arabidopsis thaliana OX=3702 GN=ASK6 PE=1 SV=2	T	Signal transduction mechanisms	shaggy-related protein kinase eta [Sesamum indicum]
EVM0024082	--	--	--	--	--	--	--	Domain of unknown function (DUF296)	--	S	Function unknown	AT-hook motif nuclear-localized protein 7-like [Durio zibethinus]
EVM0027122	[I]	Lipid transport and metabolism	Cellular Component: peroxisome (GO:0005777);; Biological Process: metabolic process (GO:0008152);; Molecular Function: delta3,5-delta2,4-dienoyl-CoA isomerase activity (GO:0051750);;	K12663|1.22899e-136|sind:105156726|K12663 Delta(3,5)-Delta(2,4)-dienoyl-CoA isomerase [EC:5.3.3.-] | (RefSeq) delta(3,5)-Delta(2,4)-dienoyl-CoA isomerase, mitochondrial	Peroxisome (ko04146)	[I]	Lipid transport and metabolism	Enoyl-CoA hydratase/isomerase;; Enoyl-CoA hydratase/isomerase	Delta(3,5)-Delta(2,4)-dienoyl-CoA isomerase, peroxisomal OS=Arabidopsis thaliana OX=3702 GN=DCI1 PE=2 SV=1	I	Lipid transport and metabolism	delta(3,5)-Delta(2,4)-dienoyl-CoA isomerase, peroxisomal [Sesamum indicum]
EVM0007101	[G]	Carbohydrate transport and metabolism	Molecular Function: hydrolase activity, hydrolyzing O-glycosyl compounds (GO:0004553);; Cellular Component: vacuole (GO:0005773);; Biological Process: carbohydrate metabolic process (GO:0005975);; Cellular Component: plant-type cell wall (GO:0009505);; Cellular Component: integral component of membrane (GO:0016021);; Molecular Function: carbohydrate binding (GO:0030246);; Cellular Component: apop…	K01187|0|cic:CICLE_v10014196mg|K01187 alpha-glucosidase [EC:3.2.1.20] | (RefSeq) hypothetical protein	Galactose metabolism (ko00052);; Starch and sucrose metabolism (ko00500)	[G]	Carbohydrate transport and metabolism	Glycosyl hydrolases family 31;; N-terminal barrel of NtMGAM and CtMGAM, maltase-glucoamylase;; Galactose mutarotase-like	Alpha-glucosidase OS=Spinacia oleracea OX=3562 PE=1 SV=1	G	Carbohydrate transport and metabolism	alpha-glucosidase-like isoform X1 [Olea europaea var. sylvestris]
EVM0018975	--	--	Biological Process: lipid transport (GO:0006869);; Molecular Function: lipid binding (GO:0008289);;	--	--	--	--	Probable lipid transfer	Protein YLS3 OS=Arabidopsis thaliana OX=3702 GN=YLS3 PE=2 SV=1	S	Function unknown	protein YLS3-like [Olea europaea var. sylvestris]
EVM0026736	--	--	Molecular Function: RNA polymerase II transcription factor activity, sequence-specific DNA binding (GO:0000981);; Molecular Function: DNA binding (GO:0003677);; Cellular Component: nucleoplasm (GO:0005654);; Cellular Component: cytoplasm (GO:0005737);;	--	--	--	--	Domain of unknown function (DUF4371)	--	--	--	zinc finger MYM-type protein 1-like [Olea europaea var. sylvestris]
EVM0026611	[J]	Translation, ribosomal structure and biogenesis	Biological Process: RNA methylation (GO:0001510);; Molecular Function: methyltransferase activity (GO:0008168);; Biological Process: 7-methylguanosine RNA capping (GO:0009452);;	K14292|2.57197e-122|sind:105169202|K14292 trimethylguanosine synthase [EC:2.1.1.-] | (RefSeq) trimethylguanosine synthase	RNA transport (ko03013)	[R]	General function prediction only	RNA cap guanine-N2 methyltransferase;; Met-10+ like-protein;; Methyltransferase domain;; Methyltransferase domain;; Putative RNA methylase family UPF0020;; Conserved hypothetical protein 95;; Methyltransferase domain	--	S	Function unknown	trimethylguanosine synthase-like [Olea europaea var. sylvestris]
EVM0026049	[J]	Translation, ribosomal structure and biogenesis	Molecular Function: RNA binding (GO:0003723);; Cellular Component: nucleolus (GO:0005730);;	K11884|5.07251e-132|sind:105176380|K11884 RNA-binding protein PNO1 | (RefSeq) RNA-binding protein pno1	--	[O]	Posttranslational modification, protein turnover, chaperones	KH domain	--	S	Function unknown	RNA-binding protein pno1 [Olea europaea var. sylvestris]
EVM0028659	--	--	--	--	--	[R]	General function prediction only	--	Retrovirus-related Pol polyprotein from transposon RE2 OS=Arabidopsis thaliana OX=3702 GN=RE2 PE=4 SV=1	L	Replication, recombination and repair	uncharacterized protein LOC111999506 [Quercus suber]
EVM0023783	--	--	Molecular Function: transferase activity (GO:0016740);;	--	--	[E]	Amino acid transport and metabolism	Spermine/spermidine synthase domain	--	S	Function unknown	methyltransferase-like protein 13 [Olea europaea var. sylvestris]
EVM0022720	[T]	Signal transduction mechanisms	Molecular Function: ATP binding (GO:0005524);; Cellular Component: plasma membrane (GO:0005886);; Cellular Component: integral component of membrane (GO:0016021);; Molecular Function: ATPase activity, coupled to transmembrane movement of substances (GO:0042626);; Biological Process: transmembrane transport (GO:0055085);;	--	--	[Q]	Secondary metabolites biosynthesis, transport and catabolism	ABC-2 type transporter;; ABC transporter;; Plant PDR ABC transporter associated;; ABC-transporter extracellular N-terminal;; AAA domain, putative AbiEii toxin, Type IV TA system	Pleiotropic drug resistance protein 2 OS=Nicotiana plumbaginifolia OX=4092 GN=PDR2 PE=2 SV=1	V	Defense mechanisms	PREDICTED: pleiotropic drug resistance protein 2 [Eucalyptus grandis]
EVM0023630	[HI]	Coenzyme transport and metabolism;; Lipid transport and metabolism	Molecular Function: 1-deoxy-D-xylulose-5-phosphate synthase activity (GO:0008661);; Biological Process: terpenoid biosynthetic process (GO:0016114);;	K01662|0|sind:105178233|K01662 1-deoxy-D-xylulose-5-phosphate synthase [EC:2.2.1.7] | (RefSeq) probable 1-deoxy-D-xylulose-5-phosphate synthase 2, chloroplastic	Thiamine metabolism (ko00730);; Terpenoid backbone biosynthesis (ko00900)	[G]	Carbohydrate transport and metabolism	1-deoxy-D-xylulose-5-phosphate synthase;; Transketolase, pyrimidine binding domain;; Transketolase, C-terminal domain;; Dehydrogenase E1 component	Probable 1-deoxy-D-xylulose-5-phosphate synthase 2, chloroplastic OS=Oryza sativa subsp. japonica OX=39947 GN=Os07g0190000 PE=2 SV=1	H	Coenzyme transport and metabolism	1-deoxy-D-xylulose-5-phosphate synthase 2 [Osmanthus fragrans]
EVM0019069	--	--	Cellular Component: integral component of membrane (GO:0016021);; Molecular Function: transmembrane transporter activity (GO:0022857);; Biological Process: transmembrane transport (GO:0055085);;	--	--	--	--	EamA-like transporter family	WAT1-related protein At3g30340 OS=Arabidopsis thaliana OX=3702 GN=At3g30340 PE=2 SV=1	S	Function unknown	WAT1-related protein At4g01440-like isoform X2 [Olea europaea var. sylvestris]
EVM0004429	--	--	--	--	--	--	--	--	--	S	Function unknown	uncharacterized protein LOC111403275 [Olea europaea var. sylvestris]
Forsythia_suspensa_newGene_14615	--	--	Cellular Component: nucleus (GO:0005634);; Cellular Component: cytosol (GO:0005829);; Cellular Component: plasma membrane (GO:0005886);; Molecular Function: ubiquitinyl hydrolase activity (GO:0101005);;	--	--	--	--	--	--	S	Function unknown	PREDICTED: ubiquitin carboxyl-terminal hydrolase MINDY-2-like [Nicotiana attenuata]
EVM0026733	--	--	--	--	--	--	--	--	Increased DNA methylation 3 OS=Arabidopsis thaliana OX=3702 GN=IDM3 PE=1 SV=1	S	Function unknown	increased DNA methylation 3-like isoform X2 [Olea europaea var. sylvestris]
EVM0010256	--	--	--	--	--	--	--	gag-polypeptide of LTR copia-type	--	--	--	uncharacterized protein LOC111371211 [Olea europaea var. sylvestris]
EVM0030756	--	--	Molecular Function: peroxidase activity (GO:0004601);; Cellular Component: extracellular region (GO:0005576);; Biological Process: response to oxidative stress (GO:0006979);; Cellular Component: integral component of membrane (GO:0016021);; Molecular Function: heme binding (GO:0020037);; Biological Process: hydrogen peroxide catabolic process (GO:0042744);; Molecular Function: metal ion binding (…	K00430|1.76958e-173|vvi:100265513|K00430 peroxidase [EC:1.11.1.7] | (RefSeq) lignin-forming anionic peroxidase-like	Phenylpropanoid biosynthesis (ko00940)	--	--	Peroxidase	Peroxidase 15 OS=Ipomoea batatas OX=4120 GN=pod PE=1 SV=1	G	Carbohydrate transport and metabolism	peroxidase 15-like [Olea europaea var. sylvestris]
EVM0003232	--	--	Molecular Function: iron ion binding (GO:0005506);; Cellular Component: integral component of membrane (GO:0016021);;	--	--	--	--	--	Protein MET1, chloroplastic OS=Arabidopsis thaliana OX=3702 GN=MET1 PE=1 SV=1	S	Function unknown	PREDICTED: uncharacterized protein LOC100263114 [Vitis vinifera]
EVM0005915	--	--	--	--	--	[R]	General function prediction only	Domain of unknown function (DUF4283)	--	S	Function unknown	uncharacterized protein LOC105157045 [Sesamum indicum]
EVM0011515	[QV]	Secondary metabolites biosynthesis, transport and catabolism;; Defense mechanisms	Molecular Function: iron ion binding (GO:0005506);; Cellular Component: integral component of membrane (GO:0016021);; Molecular Function: oxidoreductase activity, acting on paired donors, with incorporation or reduction of molecular oxygen, NAD(P)H as one donor, and incorporation of one atom of oxygen (GO:0016709);; Molecular Function: heme binding (GO:0020037);; Biological Process: secondary met…	--	--	[Q]	Secondary metabolites biosynthesis, transport and catabolism	Cytochrome P450	Cytochrome P450 78A6 OS=Arabidopsis thaliana OX=3702 GN=CYP78A6 PE=2 SV=1	Q	Secondary metabolites biosynthesis, transport and catabolism	cytochrome P450 78A3-like [Olea europaea var. sylvestris]
EVM0011757	--	--	--	--	--	[R]	General function prediction only	PPR repeat family;; PPR repeat;; DYW family of nucleic acid deaminases;; PPR repeat;; Pentatricopeptide repeat domain	Pentatricopeptide repeat-containing protein At5g40410, mitochondrial OS=Arabidopsis thaliana OX=3702 GN=PCMP-H15 PE=2 SV=1	S	Function unknown	pentatricopeptide repeat-containing protein At5g40410, mitochondrial [Olea europaea var. sylvestris]
EVM0012380	--	--	Cellular Component: integral component of membrane (GO:0016021);;	--	--	--	--	Sulfite exporter TauE/SafE	Sulfite exporter TauE/SafE family protein 4 OS=Arabidopsis thaliana OX=3702 GN=At2g36630 PE=2 SV=1	S	Function unknown	sulfite exporter TauE/SafE family protein 4-like [Olea europaea var. sylvestris]
EVM0022870	--	--	Molecular Function: hydrolase activity, acting on ester bonds (GO:0016788);;	--	--	--	--	GDSL-like Lipase/Acylhydrolase	GDSL esterase/lipase At3g26430 OS=Arabidopsis thaliana OX=3702 GN=At3g26430 PE=2 SV=1	S	Function unknown	GDSL esterase/lipase At3g26430-like isoform X1 [Olea europaea var. sylvestris]
EVM0029915	--	--	--	--	--	--	--	SBP domain	Squamosa promoter-binding-like protein 6 OS=Arabidopsis thaliana OX=3702 GN=SPL6 PE=1 SV=2	S	Function unknown	squamosa promoter-binding-like protein 6 isoform X1 [Olea europaea var. sylvestris]
EVM0005612	--	--	Molecular Function: hydrolase activity, acting on ester bonds (GO:0016788);; Biological Process: gene silencing by RNA (GO:0031047);; Cellular Component: cytoplasmic part (GO:0044444);; Biological Process: defense response to virus (GO:0051607);;	--	--	--	--	XS domain;; XS zinc finger domain	Protein SUPPRESSOR OF GENE SILENCING 3 OS=Solanum lycopersicum OX=4081 GN=SGS3 PE=1 SV=1	S	Function unknown	protein SUPPRESSOR OF GENE SILENCING 3 [Olea europaea var. sylvestris]
EVM0019901	[T]	Signal transduction mechanisms	Molecular Function: protein serine/threonine kinase activity (GO:0004674);; Molecular Function: ATP binding (GO:0005524);; Cellular Component: nucleus (GO:0005634);; Cellular Component: cytoplasm (GO:0005737);; Cellular Component: plasma membrane (GO:0005886);; Biological Process: protein phosphorylation (GO:0006468);; Biological Process: intracellular signal transduction (GO:0035556);;	--	--	[R]	General function prediction only	Protein kinase domain;; Protein tyrosine kinase	Serine/threonine-protein kinase D6PKL2 OS=Arabidopsis thaliana OX=3702 GN=D6PKL2 PE=1 SV=1	T	Signal transduction mechanisms	serine/threonine-protein kinase D6PKL2-like [Olea europaea var. sylvestris]
EVM0014062	--	--	--	--	--	--	--	Protein of unknown function (DUF1639)	--	S	Function unknown	uncharacterized protein LOC111381734 [Olea europaea var. sylvestris]
EVM0001294	--	--	--	--	--	--	--	--	--	S	Function unknown	uncharacterized protein LOC111365342 isoform X1 [Olea europaea var. sylvestris]
EVM0016578	[I]	Lipid transport and metabolism	Biological Process: sphingolipid metabolic process (GO:0006665);; Cellular Component: integral component of membrane (GO:0016021);; Molecular Function: oxidoreductase activity (GO:0016491);; Molecular Function: metal ion binding (GO:0046872);; Biological Process: oxidation-reduction process (GO:0055114);;	K13076|0|sind:105173143|K13076 Delta8-fatty-acid desaturase [EC:1.14.19.4] | (RefSeq) delta(8)-fatty-acid desaturase	--	[I]	Lipid transport and metabolism	Fatty acid desaturase;; Cytochrome b5-like Heme/Steroid binding domain	Delta(8)-fatty-acid desaturase OS=Helianthus annuus OX=4232 GN=sld1 PE=1 SV=1	I	Lipid transport and metabolism	delta(8)-fatty-acid desaturase-like [Olea europaea var. sylvestris]
EVM0005026	--	--	--	--	--	--	--	Cysteine-rich TM module stress tolerance	--	--	--	cysteine-rich and transmembrane domain-containing protein WIH1-like [Olea europaea var. sylvestris]
EVM0022840	--	--	--	--	--	[O]	Posttranslational modification, protein turnover, chaperones	Ring finger domain;; RING-H2 zinc finger domain;; RING-like zinc finger;; Zinc finger, C3HC4 type (RING finger);; Zinc finger, C3HC4 type (RING finger);; RING-type zinc-finger;; zinc-RING finger domain;; Zinc finger, C3HC4 type (RING finger);; Anaphase-promoting complex subunit 11 RING-H2 finger	Putative RING-H2 finger protein ATL21A OS=Arabidopsis thaliana OX=3702 GN=ATL21A PE=3 SV=1	O	Posttranslational modification, protein turnover, chaperones	putative RING-H2 finger protein ATL69 [Olea europaea var. sylvestris]
EVM0024561	--	--	--	K11826|2.44396e-09|bvg:104892929|K11826 AP-2 complex subunit mu-1 | (RefSeq) AP-2 complex subunit mu	Endocytosis (ko04144)	[U]	Intracellular trafficking, secretion, and vesicular transport	--	AP-2 complex subunit mu OS=Arabidopsis thaliana OX=3702 GN=AP2M PE=1 SV=1	U	Intracellular trafficking, secretion, and vesicular transport	AP-2 complex subunit mu-like [Ananas comosus]
EVM0000865	--	--	Molecular Function: nucleic acid binding (GO:0003676);; Molecular Function: zinc ion binding (GO:0008270);; Biological Process: DNA integration (GO:0015074);;	--	--	--	--	Zinc knuckle	--	--	--	uncharacterized protein LOC109798946 isoform X1 [Cajanus cajan]
EVM0013825	--	--	Molecular Function: enzyme inhibitor activity (GO:0004857);; Biological Process: negative regulation of catalytic activity (GO:0043086);;	--	--	--	--	Plant invertase/pectin methylesterase inhibitor	21 kDa protein OS=Daucus carota OX=4039 PE=2 SV=1	S	Function unknown	21 kDa protein-like [Olea europaea var. sylvestris]
EVM0031715	[J]	Translation, ribosomal structure and biogenesis	Molecular Function: structural constituent of ribosome (GO:0003735);; Biological Process: translation (GO:0006412);; Cellular Component: cytosolic large ribosomal subunit (GO:0022625);;	K02904|3.47563e-64|spen:107014493|K02904 large subunit ribosomal protein L29 | (RefSeq) 50S ribosomal protein L29, chloroplastic-like	Ribosome (ko03010)	[J]	Translation, ribosomal structure and biogenesis	Ribosomal L29 protein	50S ribosomal protein L29, chloroplastic OS=Arabidopsis thaliana OX=3702 GN=RPL29 PE=1 SV=1	J	Translation, ribosomal structure and biogenesis	50S ribosomal protein L29, chloroplastic [Olea europaea var. sylvestris]
EVM0028989	[M]	Cell wall/membrane/envelope biogenesis	Molecular Function: protein kinase activity (GO:0004672);; Cellular Component: membrane (GO:0016020);;	--	--	[T]	Signal transduction mechanisms	Protein tyrosine kinase;; Carbohydrate-binding protein of the ER;; Protein kinase domain;; Di-glucose binding within endoplasmic reticulum	Receptor-like protein kinase ANXUR2 OS=Arabidopsis thaliana OX=3702 GN=ANX2 PE=2 SV=1	T	Signal transduction mechanisms	receptor-like protein kinase ANXUR2, partial [Olea europaea var. sylvestris]
EVM0014888	[QV]	Secondary metabolites biosynthesis, transport and catabolism;; Defense mechanisms	Molecular Function: monooxygenase activity (GO:0004497);; Molecular Function: iron ion binding (GO:0005506);; Cellular Component: integral component of membrane (GO:0016021);; Molecular Function: oxidoreductase activity, acting on paired donors, with incorporation or reduction of molecular oxygen (GO:0016705);; Molecular Function: heme binding (GO:0020037);; Biological Process: oxidation-reductio…	--	--	[QI]	Secondary metabolites biosynthesis, transport and catabolism;; Lipid transport and metabolism	Cytochrome P450	Cytochrome P450 CYP749A22 OS=Panax ginseng OX=4054 PE=2 SV=1	Q	Secondary metabolites biosynthesis, transport and catabolism	cytochrome P450 CYP749A22-like [Olea europaea var. sylvestris]
EVM0026568	[G]	Carbohydrate transport and metabolism	Molecular Function: hydrolase activity, hydrolyzing O-glycosyl compounds (GO:0004553);; Biological Process: carbohydrate metabolic process (GO:0005975);; Cellular Component: chloroplast (GO:0009507);; Molecular Function: carbohydrate binding (GO:0030246);;	--	--	[GMO]	Carbohydrate transport and metabolism;; Cell wall/membrane/envelope biogenesis;; Posttranslational modification, protein turnover, chaperones	Glycosyl hydrolases family 31;; Galactose mutarotase-like;; Domain of unknown function (DUF5110)	Probable glucan 1,3-alpha-glucosidase OS=Oryza sativa subsp. japonica OX=39947 GN=Os03g0216600 PE=3 SV=1	G	Carbohydrate transport and metabolism	uncharacterized protein LOC111387345 [Olea europaea var. sylvestris]
EVM0011879	--	--	Molecular Function: signal transducer activity (GO:0004871);; Biological Process: defense response (GO:0006952);; Biological Process: signal transduction (GO:0007165);; Cellular Component: plasmodesma (GO:0009506);; Cellular Component: integral component of membrane (GO:0016021);; Cellular Component: anchored component of plasma membrane (GO:0046658);;	--	--	--	--	Late embryogenesis abundant protein	NDR1/HIN1-like protein 1 OS=Arabidopsis thaliana OX=3702 GN=NHL1 PE=2 SV=1	S	Function unknown	NDR1/HIN1-like protein 12 [Olea europaea var. sylvestris]
EVM0032792	[G]	Carbohydrate transport and metabolism	Molecular Function: cellulase activity (GO:0008810);; Biological Process: cellulose catabolic process (GO:0030245);;	K01179|3.69233e-20|tcc:TCM_014944|K01179 endoglucanase [EC:3.2.1.4] | (RefSeq) Glycosyl hydrolase 9B1 isoform 1	Starch and sucrose metabolism (ko00500)	--	--	Glycosyl hydrolase family 9	Endoglucanase 6 OS=Oryza sativa subsp. japonica OX=39947 GN=Os02g0733300 PE=2 SV=1	S	Function unknown	hypothetical protein MIMGU_mgv1a009571mg [Erythranthe guttata]
EVM0006616	[J]	Translation, ribosomal structure and biogenesis	--	K13210|0|sind:105174975|K13210 far upstream element-binding protein | (RefSeq) far upstream element-binding protein 2	--	[A]	RNA processing and modification	KH domain;; KH domain;; KH domain	Protein BTR1 OS=Arabidopsis thaliana OX=3702 GN=BTR1 PE=1 SV=1	S	Function unknown	far upstream element-binding protein 2 isoform X1 [Sesamum indicum]
EVM0023215	--	--	Biological Process: mitochondrial fission (GO:0000266);; Cellular Component: integral component of membrane (GO:0016021);;	K17969|5.32714e-79|sind:105163658|K17969 mitochondrial fission 1 protein | (RefSeq) mitochondrial fission 1 protein A	--	[M]	Cell wall/membrane/envelope biogenesis	Fis1 C-terminal tetratricopeptide repeat;; Fis1 N-terminal tetratricopeptide repeat;; Tetratricopeptide repeat	Mitochondrial fission 1 protein A OS=Arabidopsis thaliana OX=3702 GN=FIS1A PE=1 SV=1	U	Intracellular trafficking, secretion, and vesicular transport	mitochondrial fission 1 protein A-like isoform X1 [Olea europaea var. sylvestris]
EVM0020020	[L]	Replication, recombination and repair	Molecular Function: nucleotide binding (GO:0000166);; Molecular Function: nucleic acid binding (GO:0003676);; Molecular Function: ATP-dependent RNA helicase activity (GO:0004004);; Biological Process: RNA secondary structure unwinding (GO:0010501);;	K14809|0|sind:105167016|K14809 ATP-dependent RNA helicase DDX55/SPB4 [EC:3.6.4.13] | (RefSeq) DEAD-box ATP-dependent RNA helicase 18	--	[A]	RNA processing and modification	DEAD/DEAH box helicase;; Helicase conserved C-terminal domain;; Domain of unknown function (DUF4217)	DEAD-box ATP-dependent RNA helicase 18 OS=Arabidopsis thaliana OX=3702 GN=RH18 PE=2 SV=1	L	Replication, recombination and repair	DEAD-box ATP-dependent RNA helicase 18 [Olea europaea var. sylvestris]
EVM0019592	--	--	--	--	--	--	--	SAM dependent carboxyl methyltransferase	Farnesoic acid carboxyl-O-methyltransferase OS=Arabidopsis thaliana OX=3702 GN=FAMT PE=1 SV=1	S	Function unknown	farnesoic acid carboxyl-O-methyltransferase-like, partial [Olea europaea var. sylvestris]
EVM0024829	--	--	Molecular Function: calcium ion binding (GO:0005509);; Cellular Component: integral component of membrane (GO:0016021);;	--	--	--	--	PA domain	Vacuolar-sorting receptor 6 OS=Arabidopsis thaliana OX=3702 GN=VSR6 PE=2 SV=3	U	Intracellular trafficking, secretion, and vesicular transport	vacuolar-sorting receptor 6-like [Olea europaea var. sylvestris]
EVM0028801	--	--	--	--	--	--	--	Protein of unknown function (DUF3730)	Protein RST1 OS=Arabidopsis thaliana OX=3702 GN=RST1 PE=2 SV=2	S	Function unknown	protein RST1-like [Olea europaea var. sylvestris]
EVM0006098	[J]	Translation, ribosomal structure and biogenesis	Cellular Component: cytoplasm (GO:0005737);; Biological Process: translational termination (GO:0006415);; Molecular Function: translation release factor activity, codon specific (GO:0016149);;	K03265|0|pda:103716029|K03265 peptide chain release factor subunit 1 | (RefSeq) eukaryotic peptide chain release factor subunit 1-3-like	mRNA surveillance pathway (ko03015)	[J]	Translation, ribosomal structure and biogenesis	eRF1 domain 2;; eRF1 domain 3;; eRF1 domain 1	Eukaryotic peptide chain release factor subunit 1-3 OS=Arabidopsis thaliana OX=3702 GN=ERF1-3 PE=1 SV=1	J	Translation, ribosomal structure and biogenesis	eukaryotic peptide chain release factor subunit 1-3-like [Olea europaea var. sylvestris]
EVM0001396	--	--	--	--	--	--	--	Homeobox domain	WUSCHEL-related homeobox 9 OS=Arabidopsis thaliana OX=3702 GN=WOX9 PE=2 SV=1	K	Transcription	WUSCHEL-related homeobox 9-like [Olea europaea var. sylvestris]
EVM0030570	[R]	General function prediction only	Molecular Function: protein serine/threonine kinase activity (GO:0004674);; Molecular Function: ATP binding (GO:0005524);; Cellular Component: nucleolus (GO:0005730);; Cellular Component: cytoplasm (GO:0005737);; Cellular Component: plasma membrane (GO:0005886);; Biological Process: protein phosphorylation (GO:0006468);; Biological Process: intracellular signal transduction (GO:0035556);;	--	--	[R]	General function prediction only	Protein kinase domain;; Protein tyrosine kinase	Serine/threonine-protein kinase D6PKL2 OS=Arabidopsis thaliana OX=3702 GN=D6PKL2 PE=1 SV=1	T	Signal transduction mechanisms	serine/threonine-protein kinase D6PK-like [Olea europaea var. sylvestris]
Forsythia_suspensa_newGene_1595	--	--	--	--	--	--	--	--	--	S	Function unknown	PREDICTED: ubiquitin carboxyl-terminal hydrolase MINDY-2-like [Nicotiana attenuata]
EVM0023412	--	--	--	--	--	--	--	Plant protein 1589 of unknown function (A_thal_3526)	--	S	Function unknown	uncharacterized protein LOC111403138 [Olea europaea var. sylvestris]
EVM0019247	--	--	Cellular Component: membrane (GO:0016020);;	K05283|0|sind:105160518|K05283 phosphatidylinositol glycan, class W [EC:2.3.-.-] | (RefSeq) uncharacterized protein At4g17910	Glycosylphosphatidylinositol(GPI)-anchor biosynthesis (ko00563)	[S]	Function unknown	GWT1	Uncharacterized protein At4g17910 OS=Arabidopsis thaliana OX=3702 GN=At4g17910 PE=2 SV=2	S	Function unknown	uncharacterized protein At4g17910 isoform X2 [Olea europaea var. sylvestris]
EVM0025187	--	--	--	K20725|7.92796e-64|sind:105179693|K20725 MAP kinase substrate 1 | (RefSeq) protein MKS1	--	--	--	VQ motif	Protein MKS1 OS=Arabidopsis thaliana OX=3702 GN=MKS1 PE=1 SV=2	S	Function unknown	nuclear speckle RNA-binding protein B-like [Olea europaea var. sylvestris]
EVM0014209	[L]	Replication, recombination and repair	Molecular Function: nucleic acid binding (GO:0003676);; Molecular Function: ATP-dependent RNA helicase activity (GO:0004004);; Molecular Function: ATP binding (GO:0005524);; Biological Process: RNA secondary structure unwinding (GO:0010501);;	K17679|0|sind:105164120|K17679 ATP-dependent RNA helicase MSS116, mitochondrial [EC:3.6.4.13] | (RefSeq) probable DEAD-box ATP-dependent RNA helicase 48	--	[A]	RNA processing and modification	DEAD/DEAH box helicase;; Helicase conserved C-terminal domain;; Type III restriction enzyme, res subunit	Probable DEAD-box ATP-dependent RNA helicase 48 OS=Arabidopsis thaliana OX=3702 GN=RH48 PE=3 SV=1	L	Replication, recombination and repair	probable DEAD-box ATP-dependent RNA helicase 48 [Olea europaea var. sylvestris]
EVM0025279	--	--	Cellular Component: integral component of membrane (GO:0016021);;	--	--	--	--	Protein of unknown function (DUF3537)	--	S	Function unknown	hypothetical protein F511_37872 [Dorcoceras hygrometricum]
EVM0017020	--	--	--	--	--	[R]	General function prediction only	--	--	S	Function unknown	uncharacterized protein LOC111399964 [Olea europaea var. sylvestris]
EVM0001670	[J]	Translation, ribosomal structure and biogenesis	--	--	--	[J]	Translation, ribosomal structure and biogenesis	Amidase	Fatty acid amide hydrolase OS=Arabidopsis thaliana OX=3702 GN=FAAH PE=1 SV=1	J	Translation, ribosomal structure and biogenesis	fatty acid amide hydrolase [Olea europaea var. sylvestris]
EVM0007146	--	--	Cellular Component: integral component of membrane (GO:0016021);;	--	--	[E]	Amino acid transport and metabolism	Transmembrane amino acid transporter protein;; Tryptophan/tyrosine permease family	Lysine histidine transporter 2 OS=Arabidopsis thaliana OX=3702 GN=LHT2 PE=1 SV=1	E	Amino acid transport and metabolism	lysine histidine transporter 1-like [Jatropha curcas]
Forsythia_suspensa_newGene_4027	--	--	--	--	--	--	--	--	--	--	--	putative late blight resistance protein homolog R1A-3 [Olea europaea var. sylvestris]
EVM0000173	--	--	Molecular Function: zinc ion binding (GO:0008270);; Cellular Component: integral component of membrane (GO:0016021);;	K19039|2.62929e-71|sind:105174714|K19039 E3 ubiquitin-protein ligase ATL7/58/59 [EC:2.3.2.27] | (RefSeq) RING-H2 finger protein ATL7-like	--	[O]	Posttranslational modification, protein turnover, chaperones	Ring finger domain;; RING-H2 zinc finger domain;; RING-like zinc finger;; Zinc finger, C3HC4 type (RING finger);; RING-type zinc-finger;; Zinc finger, C3HC4 type (RING finger);; Anaphase-promoting complex subunit 11 RING-H2 finger	RING-H2 finger protein ATL7 OS=Arabidopsis thaliana OX=3702 GN=ATL7 PE=2 SV=1	O	Posttranslational modification, protein turnover, chaperones	RING-H2 finger protein ATL7 [Sesamum indicum]
EVM0029165	[MDT]	Cell wall/membrane/envelope biogenesis;; Cell cycle control, cell division, chromosome partitioning;; Signal transduction mechanisms	Molecular Function: ATP binding (GO:0005524);; Cellular Component: integral component of membrane (GO:0016021);;	K08900|0|sind:105165761|K08900 mitochondrial chaperone BCS1 | (RefSeq) vacuolar protein sorting-associated protein 4-like	--	[O]	Posttranslational modification, protein turnover, chaperones	Domain associated at C-terminal with AAA;; ATPase family associated with various cellular activities (AAA)	AAA-ATPase At2g18193 OS=Arabidopsis thaliana OX=3702 GN=At2g18193 PE=2 SV=1	O	Posttranslational modification, protein turnover, chaperones	AAA-ATPase At3g50940-like [Olea europaea var. sylvestris]
EVM0024553	[C]	Energy production and conversion	Cellular Component: mitochondrial inner membrane (GO:0005743);; Biological Process: tricarboxylic acid cycle (GO:0006099);; Molecular Function: succinate dehydrogenase (ubiquinone) activity (GO:0008177);; Molecular Function: electron carrier activity (GO:0009055);; Molecular Function: metal ion binding (GO:0046872);; Molecular Function: 2 iron, 2 sulfur cluster binding (GO:0051537);; Molecular Fu…	K00235|2.66592e-176|sind:105176288|K00235 succinate dehydrogenase (ubiquinone) iron-sulfur subunit [EC:1.3.5.1] | (RefSeq) succinate dehydrogenase [ubiquinone] iron-sulfur subunit 2, mitochondrial-like	Citrate cycle (TCA cycle) (ko00020);; Oxidative phosphorylation (ko00190);; Carbon metabolism (ko01200)	[C]	Energy production and conversion	2Fe-2S iron-sulfur cluster binding domain;; 4Fe-4S dicluster domain;; 4Fe-4S dicluster domain;; 4Fe-4S dicluster domain	Succinate dehydrogenase [ubiquinone] iron-sulfur subunit 2, mitochondrial OS=Arabidopsis thaliana OX=3702 GN=SDH2-2 PE=1 SV=2	C	Energy production and conversion	succinate dehydrogenase [ubiquinone] iron-sulfur subunit 2, mitochondrial-like [Olea europaea var. sylvestris]
EVM0008119	--	--	--	--	--	--	--	Phloem protein 2	F-box protein PP2-B10 OS=Arabidopsis thaliana OX=3702 GN=PP2B10 PE=1 SV=1	--	--	putative F-box protein PP2-B12 [Olea europaea var. sylvestris]
EVM0020224	--	--	Biological Process: response to auxin (GO:0009733);;	K14488|2.09301e-62|cit:102622453|K14488 SAUR family protein | (RefSeq) auxin-induced protein 15A	Plant hormone signal transduction (ko04075)	--	--	Auxin responsive protein	Auxin-responsive protein SAUR50 OS=Arabidopsis thaliana OX=3702 GN=SAUR50 PE=1 SV=1	S	Function unknown	auxin-responsive protein SAUR50-like [Olea europaea var. sylvestris]
EVM0027262	--	--	Molecular Function: nucleic acid binding (GO:0003676);;	--	--	--	--	Alba	Uncharacterized protein At2g34160 OS=Arabidopsis thaliana OX=3702 GN=At2g34160 PE=1 SV=1	S	Function unknown	uncharacterized protein At2g34160-like [Olea europaea var. sylvestris]
Forsythia_suspensa_newGene_5460	--	--	--	--	--	[R]	General function prediction only	--	Retrovirus-related Pol polyprotein from transposon RE1 OS=Arabidopsis thaliana OX=3702 GN=RE1 PE=2 SV=1	S	Function unknown	hypothetical protein F511_24735 [Dorcoceras hygrometricum]
EVM0006169	[T]	Signal transduction mechanisms	Molecular Function: protein serine/threonine kinase activity (GO:0004674);; Molecular Function: ATP binding (GO:0005524);; Biological Process: protein phosphorylation (GO:0006468);; Cellular Component: integral component of membrane (GO:0016021);; Molecular Function: carbohydrate binding (GO:0030246);;	--	--	--	--	Legume lectin domain;; Protein kinase domain;; Protein tyrosine kinase	L-type lectin-domain containing receptor kinase IV.1 OS=Arabidopsis thaliana OX=3702 GN=LECRK41 PE=2 SV=1	T	Signal transduction mechanisms	L-type lectin-domain containing receptor kinase IV.1-like [Olea europaea var. sylvestris]
EVM0017834	[F]	Nucleotide transport and metabolism	Biological Process: 'de novo' IMP biosynthetic process (GO:0006189);; Molecular Function: formyltetrahydrofolate deformylase activity (GO:0008864);; Molecular Function: amino acid binding (GO:0016597);; Molecular Function: hydroxymethyl-, formyl- and related transferase activity (GO:0016742);;	K01433|0|sind:105164379|K01433 formyltetrahydrofolate deformylase [EC:3.5.1.10] | (RefSeq) formyltetrahydrofolate deformylase 1, mitochondrial	Glyoxylate and dicarboxylate metabolism (ko00630);; One carbon pool by folate (ko00670)	[G]	Carbohydrate transport and metabolism	Formyl transferase	Formyltetrahydrofolate deformylase 1, mitochondrial OS=Arabidopsis thaliana OX=3702 GN=PURU1 PE=1 SV=1	F	Nucleotide transport and metabolism	formyltetrahydrofolate deformylase 2, mitochondrial-like isoform X1 [Olea europaea var. sylvestris]
EVM0025601	--	--	Molecular Function: hydrolase activity, hydrolyzing O-glycosyl compounds (GO:0004553);; Cellular Component: nucleus (GO:0005634);; Cellular Component: cytoplasm (GO:0005737);; Biological Process: carbohydrate metabolic process (GO:0005975);; Cellular Component: integral component of membrane (GO:0016021);; Molecular Function: polysaccharide binding (GO:0030247);; Cellular Component: anchored comp…	--	--	--	--	Glycosyl hydrolases family 17	Glucan endo-1,3-beta-glucosidase 14 OS=Arabidopsis thaliana OX=3702 GN=At2g27500 PE=1 SV=2	G	Carbohydrate transport and metabolism	glucan endo-1,3-beta-glucosidase 14-like, partial [Olea europaea var. sylvestris]
EVM0031662	--	--	Cellular Component: integral component of membrane (GO:0016021);;	--	--	--	--	Late embryogenesis abundant protein	Late embryogenesis abundant protein At1g64065 OS=Arabidopsis thaliana OX=3702 GN=At1g64065 PE=2 SV=1	S	Function unknown	late embryogenesis abundant protein At1g64065-like [Olea europaea var. sylvestris]
EVM0004093	[C]	Energy production and conversion	Molecular Function: iron ion binding (GO:0005506);; Cellular Component: plasma membrane (GO:0005886);; Biological Process: transport (GO:0006810);; Molecular Function: NADH dehydrogenase (ubiquinone) activity (GO:0008137);; Cellular Component: chloroplast thylakoid membrane (GO:0009535);; Biological Process: photosynthesis, light reaction (GO:0019684);; Molecular Function: quinone binding (GO:004…	K05582|5.41872e-163|sind:11452413|K05582 NAD(P)H-quinone oxidoreductase subunit K [EC:1.6.5.3] | (RefSeq) ndhK, SIC0514; NADH dehydrogenase subunit K	Oxidative phosphorylation (ko00190)	[C]	Energy production and conversion	NADH ubiquinone oxidoreductase, 20 Kd subunit	NAD(P)H-quinone oxidoreductase subunit K, chloroplastic OS=Eucalyptus globulus subsp. globulus OX=71271 GN=ndhK PE=3 SV=2	C	Energy production and conversion	NADH dehydrogenase subunit K (chloroplast) [Abeliophyllum distichum]
EVM0005195	--	--	--	--	--	--	--	No apical meristem-associated C-terminal domain	--	S	Function unknown	uncharacterized protein LOC111368008 [Olea europaea var. sylvestris]
Forsythia_suspensa_newGene_11324	--	--	--	--	--	--	--	--	--	--	--	hypothetical protein MIMGU_mgv1a016899mg [Erythranthe guttata]
EVM0006799	--	--	Molecular Function: organic cyclic compound binding (GO:0097159);; Molecular Function: heterocyclic compound binding (GO:1901363);;	--	--	[AR]	RNA processing and modification;; General function prediction only	RNA recognition motif. (a.k.a. RRM, RBD, or RNP domain)	--	S	Function unknown	epithelial splicing regulatory protein 1-like isoform X1 [Olea europaea var. sylvestris]
EVM0009237	--	--	--	--	--	--	--	--	COP1-interacting protein 7 OS=Arabidopsis thaliana OX=3702 GN=CIP7 PE=1 SV=1	S	Function unknown	COP1-interacting protein 7 isoform X5 [Olea europaea var. sylvestris]
EVM0004812	[T]	Signal transduction mechanisms	--	--	--	[R]	General function prediction only	Ankyrin repeats (3 copies);; Domain of unknown function;; Ankyrin repeats (many copies);; Ankyrin repeats (many copies);; Ankyrin repeat;; Ankyrin repeat	Ankyrin repeat-containing protein At5g02620 OS=Arabidopsis thaliana OX=3702 GN=At5g02620 PE=1 SV=1	S	Function unknown	ankyrin repeat-containing protein ITN1-like isoform X1 [Olea europaea var. sylvestris]
EVM0017928	--	--	Biological Process: protein polyubiquitination (GO:0000209);; Biological Process: protein ubiquitination involved in ubiquitin-dependent protein catabolic process (GO:0042787);; Biological Process: proteasome-mediated ubiquitin-dependent protein catabolic process (GO:0043161);; Molecular Function: metal ion binding (GO:0046872);; Molecular Function: ubiquitin protein ligase activity (GO:0061630);;	--	--	[O]	Posttranslational modification, protein turnover, chaperones	Ring finger domain;; Zinc finger, C3HC4 type (RING finger);; RING-H2 zinc finger domain;; RING-like zinc finger;; Zinc finger, C3HC4 type (RING finger);; RING-type zinc-finger;; Anaphase-promoting complex subunit 11 RING-H2 finger	E3 ubiquitin-protein ligase MPSR1 OS=Arabidopsis thaliana OX=3702 GN=MPSR1 PE=1 SV=1	O	Posttranslational modification, protein turnover, chaperones	E3 ubiquitin-protein ligase SIRP1 isoform X2 [Olea europaea var. sylvestris]
EVM0006402	[QV]	Secondary metabolites biosynthesis, transport and catabolism;; Defense mechanisms	--	--	--	[Q]	Secondary metabolites biosynthesis, transport and catabolism	Cytochrome P450	Cytochrome P450 71A4 OS=Solanum melongena OX=4111 GN=CYP71A4 PE=2 SV=1	Q	Secondary metabolites biosynthesis, transport and catabolism	cytochrome P450 71A6-like [Olea europaea var. sylvestris]
EVM0021172	--	--	Molecular Function: DNA binding (GO:0003677);; Cellular Component: nucleus (GO:0005634);; Biological Process: regulation of transcription, DNA-templated (GO:0006355);; Biological Process: aging (GO:0007568);; Biological Process: single organism reproductive process (GO:0044702);; Biological Process: shoot system development (GO:0048367);; Biological Process: reproductive structure development (GO…	--	--	--	--	No apical meristem (NAM) protein	NAC transcription factor 29 OS=Arabidopsis thaliana OX=3702 GN=NAC029 PE=2 SV=1	K	Transcription	NAC transcription factor 29-like [Olea europaea var. sylvestris]
EVM0026944	--	--	--	--	--	[R]	General function prediction only	Retrotransposon gag protein	--	L	Replication, recombination and repair	PREDICTED: uncharacterized protein LOC105950068 [Erythranthe guttata]
EVM0006712	--	--	--	--	--	--	--	TCP family transcription factor	Transcription factor CYCLOIDEA OS=Antirrhinum majus OX=4151 GN=CYC PE=1 SV=1	K	Transcription	transcription factor CYCLOIDEA-like [Olea europaea var. sylvestris]
EVM0021477	--	--	Cellular Component: nucleoplasm (GO:0005654);; Biological Process: specification of symmetry (GO:0009799);; Biological Process: polarity specification of adaxial/abaxial axis (GO:0009944);; Biological Process: proximal/distal pattern formation (GO:0009954);; Biological Process: petal development (GO:0048441);;	--	--	--	--	Lateral organ boundaries (LOB) domain	Protein ASYMMETRIC LEAVES 2 OS=Arabidopsis thaliana OX=3702 GN=AS2 PE=1 SV=1	S	Function unknown	LOB domain-containing protein 6-like [Olea europaea var. sylvestris]
EVM0010743	--	--	--	--	--	--	--	--	--	--	--	uncharacterized protein LOC111390940 [Olea europaea var. sylvestris]
EVM0018351	[I]	Lipid transport and metabolism	Molecular Function: catalytic activity (GO:0003824);;	K01115|0|sind:105171745|K01115 phospholipase D1/2 [EC:3.1.4.4] | (RefSeq) phospholipase D gamma 1-like	Glycerophospholipid metabolism (ko00564);; Ether lipid metabolism (ko00565);; Endocytosis (ko04144)	[I]	Lipid transport and metabolism	Phospholipase D C terminal;; C2 domain;; Phospholipase D Active site motif;; PLD-like domain	Phospholipase D beta 1 OS=Arabidopsis thaliana OX=3702 GN=PLDBETA1 PE=1 SV=4	I	Lipid transport and metabolism	phospholipase D beta 2-like [Olea europaea var. sylvestris]
EVM0024313	--	--	--	--	--	[R]	General function prediction only	--	--	L	Replication, recombination and repair	uncharacterized protein LOC111384473 [Olea europaea var. sylvestris]
EVM0007806	--	--	Molecular Function: electron carrier activity (GO:0009055);; Cellular Component: anchored component of plasma membrane (GO:0046658);;	--	--	--	--	Plastocyanin-like domain	Lamin-like protein OS=Arabidopsis thaliana OX=3702 GN=At5g15350 PE=1 SV=1	S	Function unknown	lamin-like protein [Olea europaea var. sylvestris]
EVM0017731	--	--	Cellular Component: intracellular (GO:0005622);; Cellular Component: integral component of membrane (GO:0016021);; Biological Process: intracellular signal transduction (GO:0035556);;	--	--	--	--	C1 domain	--	S	Function unknown	uncharacterized protein LOC111381502 [Olea europaea var. sylvestris]
Forsythia_suspensa_newGene_13846	--	--	--	--	--	--	--	Transposase-associated domain	Rac-like GTP-binding protein ARAC10 OS=Arabidopsis thaliana OX=3702 GN=ARAC10 PE=1 SV=1	--	--	uncharacterized protein LOC111380901 [Olea europaea var. sylvestris]
EVM0014160	--	--	Cellular Component: integral component of membrane (GO:0016021);;	--	--	--	--	Male gamete fusion factor	Protein HAPLESS 2 OS=Arabidopsis thaliana OX=3702 GN=HAP2 PE=2 SV=1	S	Function unknown	protein HAPLESS 2 isoform X2 [Olea europaea var. sylvestris]
EVM0017446	--	--	Cellular Component: nucleus (GO:0005634);; Biological Process: response to water deprivation (GO:0009414);; Molecular Function: protein heterodimerization activity (GO:0046982);;	--	--	[K]	Transcription	Histone-like transcription factor (CBF/NF-Y) and archaeal histone;; Core histone H2A/H2B/H3/H4	Nuclear transcription factor Y subunit C-1 OS=Arabidopsis thaliana OX=3702 GN=NFYC1 PE=1 SV=1	K	Transcription	nuclear transcription factor Y subunit C-1 [Sesamum indicum]
EVM0031450	--	--	Molecular Function: calcium ion binding (GO:0005509);; Cellular Component: cytoplasm (GO:0005737);; Cellular Component: integral component of membrane (GO:0016021);;	--	--	--	--	GDP-fucose protein O-fucosyltransferase	O-fucosyltransferase 3 OS=Arabidopsis thaliana OX=3702 GN=OFUT3 PE=2 SV=1	S	Function unknown	O-fucosyltransferase 3-like [Olea europaea var. sylvestris]
EVM0021038	[R]	General function prediction only	--	--	--	[BK]	Chromatin structure and dynamics;; Transcription	PHD-zinc-finger like domain;; SET domain;; PWWP domain;; PHD-like zinc-binding domain;; PHD-finger;; PHD-finger	Histone-lysine N-methyltransferase ATX3 OS=Arabidopsis thaliana OX=3702 GN=ATX3 PE=2 SV=2	S	Function unknown	histone-lysine N-methyltransferase ATX3-like [Olea europaea var. sylvestris]
EVM0009091	--	--	--	--	--	--	--	--	Transcription factor IBH1 OS=Arabidopsis thaliana OX=3702 GN=IBH1 PE=1 SV=1	K	Transcription	transcription factor IBH1-like [Olea europaea var. sylvestris]
EVM0028201	--	--	Molecular Function: zinc ion binding (GO:0008270);;	K16280|0|sind:105175403|K16280 E3 ubiquitin-protein ligase RGLG [EC:2.3.2.27] | (RefSeq) E3 ubiquitin-protein ligase RGLG2-like	--	[T]	Signal transduction mechanisms	Copine;; Zinc finger, C3HC4 type (RING finger)	E3 ubiquitin-protein ligase RGLG2 OS=Arabidopsis thaliana OX=3702 GN=RGLG2 PE=1 SV=1	S	Function unknown	E3 ubiquitin-protein ligase RGLG5-like [Olea europaea var. sylvestris]
EVM0032969	[P]	Inorganic ion transport and metabolism	Cellular Component: cytoplasm (GO:0005737);; Biological Process: metal ion transport (GO:0030001);; Molecular Function: transition metal ion binding (GO:0046914);; Biological Process: cellular transition metal ion homeostasis (GO:0046916);;	--	--	[P]	Inorganic ion transport and metabolism	Heavy-metal-associated domain	Heavy metal-associated isoprenylated plant protein 21 OS=Arabidopsis thaliana OX=3702 GN=HIPP21 PE=1 SV=1	S	Function unknown	heavy metal-associated isoprenylated plant protein 21 [Sesamum indicum]
EVM0003116	--	--	Molecular Function: core promoter sequence-specific DNA binding (GO:0001046);; Molecular Function: transcriptional activator activity, RNA polymerase II transcription regulatory region sequence-specific binding (GO:0001228);; Cellular Component: nucleus (GO:0005634);; Biological Process: transcription from RNA polymerase II promoter (GO:0006366);; Molecular Function: protein dimerization activity…	--	--	--	--	Helix-loop-helix DNA-binding domain	Transcription factor UNE12 OS=Arabidopsis thaliana OX=3702 GN=UNE12 PE=2 SV=2	K	Transcription	transcription factor UNE12-like [Olea europaea var. sylvestris]
Forsythia_suspensa_newGene_9860	--	--	--	--	--	[J]	Translation, ribosomal structure and biogenesis	--	30S ribosomal protein S7, chloroplastic OS=Chloranthus spicatus OX=13006 GN=rps7-A PE=3 SV=1	S	Function unknown	ubiquitin carboxyl-terminal hydrolase MINDY-1 isoform X2 [Olea europaea var. sylvestris]
EVM0021628	--	--	--	--	--	[L]	Replication, recombination and repair	DDE superfamily endonuclease;; Plant transposon protein	--	S	Function unknown	uncharacterized protein LOC111408466 [Olea europaea var. sylvestris]
EVM0003134	--	--	--	--	--	--	--	--	--	S	Function unknown	uncharacterized protein LOC111408130 [Olea europaea var. sylvestris]
EVM0027017	--	--	--	--	--	--	--	Protease inhibitor/seed storage/LTP family;; Probable lipid transfer	Non-specific lipid-transfer protein A OS=Ricinus communis OX=3988 PE=1 SV=1	U	Intracellular trafficking, secretion, and vesicular transport	non-specific lipid-transfer protein A-like [Olea europaea var. sylvestris]
EVM0010644	[U]	Intracellular trafficking, secretion, and vesicular transport	Biological Process: proteolysis (GO:0006508);; Molecular Function: serine-type peptidase activity (GO:0008236);; Cellular Component: integral component of membrane (GO:0016021);;	K09647|1.84736e-75|sind:105175687|K09647 mitochondrial inner membrane protease subunit 1 [EC:3.4.21.-] | (RefSeq) mitochondrial inner membrane protease subunit 1-like	Protein export (ko03060)	[O]	Posttranslational modification, protein turnover, chaperones	Peptidase S24-like	Probable thylakoidal processing peptidase 2, chloroplastic OS=Arabidopsis thaliana OX=3702 GN=TPP2 PE=2 SV=1	U	Intracellular trafficking, secretion, and vesicular transport	mitochondrial inner membrane protease subunit 1-like [Olea europaea var. sylvestris]
EVM0017398	--	--	Molecular Function: protein phosphatase inhibitor activity (GO:0004864);; Molecular Function: receptor activity (GO:0004872);; Cellular Component: nucleus (GO:0005634);; Cellular Component: cytoplasm (GO:0005737);; Biological Process: defense response (GO:0006952);; Biological Process: response to biotic stimulus (GO:0009607);; Biological Process: abscisic acid-activated signaling pathway (GO:000…	--	--	--	--	Pathogenesis-related protein Bet v I family;; Pathogenesis-related protein Bet v I family	Major allergen Pru ar 1 OS=Prunus armeniaca OX=36596 PE=1 SV=1	S	Function unknown	major allergen Pru ar 1-like [Olea europaea var. sylvestris]
EVM0015914	--	--	--	--	--	--	--	QWRF family	AUGMIN subunit 8 OS=Arabidopsis thaliana OX=3702 GN=AUG8 PE=1 SV=1	S	Function unknown	AUGMIN subunit 8-like isoform X1 [Olea europaea var. sylvestris]
EVM0032605	--	--	--	--	--	[R]	General function prediction only	--	--	S	Function unknown	uncharacterized protein LOC111374596 [Olea europaea var. sylvestris]
EVM0022958	--	--	Molecular Function: RNA binding (GO:0003723);;	K14945|9.63859e-150|vvi:100246386|K14945 protein quaking | (RefSeq) RNA-binding KH domain-containing-like	--	[A]	RNA processing and modification	Homodimerisation region of STAR domain protein	KH domain-containing protein At5g56140 OS=Arabidopsis thaliana OX=3702 GN=At5g56140 PE=2 SV=1	A	RNA processing and modification	KH domain-containing protein At5g56140-like isoform X2 [Sesamum indicum]
EVM0001798	[EH]	Amino acid transport and metabolism;; Coenzyme transport and metabolism	Biological Process: tryptophan biosynthetic process (GO:0000162);; Molecular Function: anthranilate synthase activity (GO:0004049);; Cellular Component: cytosol (GO:0005829);; Cellular Component: anthranilate synthase complex (GO:0005950);;	K01658|4.40232e-138|sly:101244841|K01658 anthranilate synthase component II [EC:4.1.3.27] | (RefSeq) anthranilate synthase beta subunit 2, chloroplastic-like	Phenylalanine, tyrosine and tryptophan biosynthesis (ko00400);; Biosynthesis of amino acids (ko01230)	[E]	Amino acid transport and metabolism	Glutamine amidotransferase class-I;; Peptidase C26	Anthranilate synthase beta subunit 1, chloroplastic OS=Arabidopsis thaliana OX=3702 GN=ASB1 PE=1 SV=1	E	Amino acid transport and metabolism	anthranilate synthase beta subunit 1, chloroplastic-like isoform X2 [Olea europaea var. sylvestris]
EVM0032357	--	--	Molecular Function: peroxidase activity (GO:0004601);; Cellular Component: extracellular region (GO:0005576);; Biological Process: response to oxidative stress (GO:0006979);; Cellular Component: plant-type cell wall (GO:0009505);; Biological Process: plant-type cell wall organization (GO:0009664);; Molecular Function: heme binding (GO:0020037);; Biological Process: hydrogen peroxide catabolic pro…	K00430|3.10217e-156|sind:105175398|K00430 peroxidase [EC:1.11.1.7] | (RefSeq) peroxidase 7-like	Phenylpropanoid biosynthesis (ko00940)	--	--	Peroxidase	Peroxidase 7 OS=Arabidopsis thaliana OX=3702 GN=PER7 PE=2 SV=1	G	Carbohydrate transport and metabolism	peroxidase 7-like [Olea europaea var. sylvestris]
EVM0001973	[Q]	Secondary metabolites biosynthesis, transport and catabolism	Biological Process: fatty acid biosynthetic process (GO:0006633);; Cellular Component: integral component of membrane (GO:0016021);; Molecular Function: transferase activity, transferring acyl groups other than amino-acyl groups (GO:0016747);;	K15397|0|vvi:100251146|K15397 3-ketoacyl-CoA synthase [EC:2.3.1.199] | (RefSeq) 3-ketoacyl-CoA synthase 11	Fatty acid elongation (ko00062)	--	--	FAE1/Type III polyketide synthase-like protein;; 3-Oxoacyl-[acyl-carrier-protein (ACP)] synthase III C terminal;; Chalcone and stilbene synthases, C-terminal domain;; Chalcone and stilbene synthases, N-terminal domain	3-ketoacyl-CoA synthase 17 OS=Arabidopsis thaliana OX=3702 GN=KCS17 PE=1 SV=1	U	Intracellular trafficking, secretion, and vesicular transport	3-ketoacyl-CoA synthase 17-like [Olea europaea var. sylvestris]
EVM0000409	[O]	Posttranslational modification, protein turnover, chaperones	Molecular Function: structural constituent of ribosome (GO:0003735);; Cellular Component: nucleus (GO:0005634);; Cellular Component: ribosome (GO:0005840);; Biological Process: translation (GO:0006412);;	K02927|1.65445e-89|tcc:TCM_015479|K02927 large subunit ribosomal protein L40e | (RefSeq) Ubiquitin supergroup,Ribosomal protein L40e	Ribosome (ko03010)	[J]	Translation, ribosomal structure and biogenesis	Ubiquitin family;; Ribosomal L40e family;; Ubiquitin-2 like Rad60 SUMO-like;; Ubiquitin-like domain	Ubiquitin-60S ribosomal protein L40 OS=Nicotiana sylvestris OX=4096 GN=UBICEP52-7 PE=2 SV=2	J	Translation, ribosomal structure and biogenesis	Ubiquitin supergroup,Ribosomal protein L40e [Theobroma cacao]
EVM0027441	[G]	Carbohydrate transport and metabolism	--	--	--	[C]	Energy production and conversion	Glycogen recognition site of AMP-activated protein kinase;; CBS domain	Sucrose nonfermenting 4-like protein OS=Arabidopsis thaliana OX=3702 GN=SNF4 PE=1 SV=1	S	Function unknown	5&apos;-AMP-activated protein kinase, gamma subunit [Handroanthus impetiginosus]
EVM0021772	[J]	Translation, ribosomal structure and biogenesis	Molecular Function: structural constituent of ribosome (GO:0003735);; Biological Process: translation (GO:0006412);; Cellular Component: cytosolic large ribosomal subunit (GO:0022625);;	K02885|2.11393e-109|jcu:105642567|K02885 large subunit ribosomal protein L19e | (RefSeq) 60S ribosomal protein L19-1	Ribosome (ko03010)	[J]	Translation, ribosomal structure and biogenesis	Ribosomal protein L19e	60S ribosomal protein L19-1 OS=Arabidopsis thaliana OX=3702 GN=RPL19A PE=2 SV=1	J	Translation, ribosomal structure and biogenesis	60S ribosomal protein L19-1-like [Olea europaea var. sylvestris]
EVM0032698	--	--	--	K20241|0|sind:105177019|K20241 WD repeat-containing protein 44 | (RefSeq) WD repeat-containing protein 44	--	[S]	Function unknown	WD domain, G-beta repeat	--	S	Function unknown	WD repeat-containing protein 44-like isoform X1 [Olea europaea var. sylvestris]
EVM0014448	[T]	Signal transduction mechanisms	Molecular Function: protein serine/threonine kinase activity (GO:0004674);; Molecular Function: ATP binding (GO:0005524);; Biological Process: protein phosphorylation (GO:0006468);;	K08269|0|sind:105161588|K08269 serine/threonine-protein kinase ULK/ATG1 [EC:2.7.11.1] | (RefSeq) serine/threonine-protein kinase ATG1-like	Regulation of autophagy (ko04140)	[OUT]	Posttranslational modification, protein turnover, chaperones;; Intracellular trafficking, secretion, and vesicular transport;; Signal transduction mechanisms	Protein kinase domain;; Protein tyrosine kinase;; Domain of unknown function (DUF3543)	Serine/threonine-protein kinase ATG1c OS=Arabidopsis thaliana OX=3702 GN=ATG1C PE=2 SV=1	T	Signal transduction mechanisms	serine/threonine-protein kinase ATG1c-like isoform X1 [Olea europaea var. sylvestris]
EVM0013800	--	--	Molecular Function: hydrolase activity, hydrolyzing O-glycosyl compounds (GO:0004553);; Cellular Component: integral component of membrane (GO:0016021);; Molecular Function: polysaccharide binding (GO:0030247);; Cellular Component: anchored component of plasma membrane (GO:0046658);;	--	--	--	--	X8 domain	PLASMODESMATA CALLOSE-BINDING PROTEIN 3 OS=Arabidopsis thaliana OX=3702 GN=PDCB3 PE=1 SV=1	S	Function unknown	PLASMODESMATA CALLOSE-BINDING PROTEIN 3 [Sesamum indicum]
EVM0020464	--	--	--	--	--	[R]	General function prediction only	PPR repeat family;; PPR repeat;; PPR repeat;; Pentatricopeptide repeat domain;; Pentacotripeptide-repeat region of PRORP;; Tetratricopeptide repeat	Pentatricopeptide repeat-containing protein At1g08070, chloroplastic OS=Arabidopsis thaliana OX=3702 GN=PCMP-H12 PE=2 SV=1	S	Function unknown	pentatricopeptide repeat-containing protein At4g38010-like [Olea europaea var. sylvestris]
EVM0020766	--	--	--	--	--	--	--	Protein of unknown function, DUF538	Uncharacterized protein At5g01610 OS=Arabidopsis thaliana OX=3702 GN=At5g01610 PE=1 SV=1	S	Function unknown	uncharacterized protein At5g01610-like [Olea europaea var. sylvestris]
EVM0015374	[G]	Carbohydrate transport and metabolism	Biological Process: carbohydrate transport (GO:0008643);; Molecular Function: symporter activity (GO:0015293);; Cellular Component: integral component of membrane (GO:0016021);; Molecular Function: substrate-specific transmembrane transporter activity (GO:0022891);; Biological Process: transmembrane transport (GO:0055085);;	--	--	[R]	General function prediction only	Sugar (and other) transporter;; Major Facilitator Superfamily	Hexose carrier protein HEX6 OS=Ricinus communis OX=3988 GN=HEX6 PE=2 SV=1	G	Carbohydrate transport and metabolism	hexose carrier protein HEX6-like [Olea europaea var. sylvestris]
EVM0011547	--	--	--	--	--	[R]	General function prediction only	--	--	L	Replication, recombination and repair	uncharacterized protein LOC111390615 [Olea europaea var. sylvestris]
EVM0004702	--	--	--	--	--	--	--	MULE transposase domain;; SWIM zinc finger	--	S	Function unknown	uncharacterized protein LOC111394290 [Olea europaea var. sylvestris]
EVM0029610	--	--	Molecular Function: nucleotide binding (GO:0000166);; Molecular Function: single-stranded DNA binding (GO:0003697);; Molecular Function: nucleocytoplasmic transporter activity (GO:0005487);; Molecular Function: phospholipid binding (GO:0005543);; Biological Process: regulation of transcription, DNA-templated (GO:0006355);; Biological Process: NLS-bearing protein import into nucleus (GO:0006607);;…	K14313|0|sind:105157675|K14313 nuclear pore complex protein Nup53 | (RefSeq) nuclear pore complex protein NUP35	RNA transport (ko03013)	[D]	Cell cycle control, cell division, chromosome partitioning	Nup53/35/40-type RNA recognition motif;; Nup53/35/40-type RNA recognition motif	Nuclear pore complex protein NUP35 OS=Arabidopsis thaliana OX=3702 GN=NUP35 PE=1 SV=1	U	Intracellular trafficking, secretion, and vesicular transport	nuclear pore complex protein NUP35 [Sesamum indicum]
EVM0027681	--	--	--	--	--	[R]	General function prediction only	PPR repeat family;; PPR repeat;; PPR repeat;; Pentatricopeptide repeat domain;; Pentacotripeptide-repeat region of PRORP	Pentatricopeptide repeat-containing protein At1g80150, mitochondrial OS=Arabidopsis thaliana OX=3702 GN=At1g80150 PE=2 SV=2	S	Function unknown	pentatricopeptide repeat-containing protein At1g80150, mitochondrial-like [Olea europaea var. sylvestris]
EVM0031098	--	--	--	--	--	--	--	CST, telomere maintenance, complex subunit CTC1;; CST, telomere maintenance, complex subunit CTC1	CST complex subunit CTC1 OS=Arabidopsis thaliana OX=3702 GN=CTC1 PE=1 SV=2	S	Function unknown	CST complex subunit CTC1 [Sesamum indicum]
EVM0011578	--	--	--	--	--	--	--	--	Protein FAR-RED IMPAIRED RESPONSE 1 OS=Arabidopsis thaliana OX=3702 GN=FAR1 PE=1 SV=1	S	Function unknown	protein FAR1-RELATED SEQUENCE 5-like [Olea europaea var. sylvestris]
EVM0025530	--	--	Molecular Function: N-acyltransferase activity (GO:0016410);;	K13065|0|sind:105166275|K13065 shikimate O-hydroxycinnamoyltransferase [EC:2.3.1.133] | (RefSeq) spermidine hydroxycinnamoyl transferase-like	Phenylpropanoid biosynthesis (ko00940);; Flavonoid biosynthesis (ko00941);; Stilbenoid, diarylheptanoid and gingerol biosynthesis (ko00945)	--	--	Transferase family	Spermidine hydroxycinnamoyl transferase OS=Arabidopsis thaliana OX=3702 GN=SHT PE=1 SV=1	S	Function unknown	spermidine hydroxycinnamoyl transferase-like [Olea europaea var. sylvestris]
EVM0020938	--	--	--	--	--	--	--	No apical meristem (NAM) protein	NAC domain-containing protein 55 OS=Arabidopsis thaliana OX=3702 GN=NAC055 PE=2 SV=1	K	Transcription	NAC domain-containing protein 68-like [Olea europaea var. sylvestris]
EVM0029053	--		Molecular Function: nucleotide binding (GO:0000166);; Molecular Function: protein serine/threonine kinase activity (GO:0004674);; Cellular Component: plasma membrane (GO:0005886);; Biological Process: protein phosphorylation (GO:0006468);;	--	--	--	--	Protein kinase domain;; Protein tyrosine kinase;; D-mannose binding lectin;; S-locus glycoprotein domain	Putative receptor protein kinase ZmPK1 OS=Zea mays OX=4577 GN=PK1 PE=2 SV=2	T	Signal transduction mechanisms	putative receptor protein kinase ZmPK1 [Olea europaea var. sylvestris]
EVM0027588	--	--	--	--	--	[R]	General function prediction only	--	Transcriptional corepressor LEUNIG_HOMOLOG OS=Arabidopsis thaliana OX=3702 GN=LUH PE=1 SV=1	S	Function unknown	transcriptional corepressor LEUNIG_HOMOLOG-like isoform X1 [Olea europaea var. sylvestris]
EVM0023355	--	--	--	--	--	--	--	--	AT-rich interactive domain-containing protein 2 OS=Arabidopsis thaliana OX=3702 GN=ARID2 PE=1 SV=1	S	Function unknown	uncharacterized protein LOC111373858 isoform X1 [Olea europaea var. sylvestris]
EVM0001072	[T]	Signal transduction mechanisms	Molecular Function: voltage-gated potassium channel activity (GO:0005249);; Cellular Component: integral component of membrane (GO:0016021);; Biological Process: potassium ion transmembrane transport (GO:0071805);;	--	--	[PT]	Inorganic ion transport and metabolism;; Signal transduction mechanisms	Ion transport protein;; KHA, dimerisation domain of potassium ion channel;; Cyclic nucleotide-binding domain;; Ion channel	Potassium channel KAT1 OS=Arabidopsis thaliana OX=3702 GN=KAT1 PE=1 SV=2	U	Intracellular trafficking, secretion, and vesicular transport	potassium channel KAT3-like [Olea europaea var. sylvestris]
EVM0005151	--	--	Molecular Function: structural constituent of ribosome (GO:0003735);; Cellular Component: mitochondrion (GO:0005739);; Biological Process: translation (GO:0006412);; Cellular Component: integral component of membrane (GO:0016021);; Cellular Component: chloroplast membrane (GO:0031969);; Biological Process: NAD transport (GO:0043132);; Molecular Function: NAD transporter activity (GO:0051724);; Bi…	K15115|3.19411e-159|sind:105163088|K15115 solute carrier family 25 (mitochondrial folate transporter), member 32 | (RefSeq) nicotinamide adenine dinucleotide transporter 1, chloroplastic-like	--	[C]	Energy production and conversion	Mitochondrial carrier protein	Nicotinamide adenine dinucleotide transporter 1, chloroplastic OS=Arabidopsis thaliana OX=3702 GN=NDT1 PE=1 SV=2	S	Function unknown	nicotinamide adenine dinucleotide transporter 1, chloroplastic-like [Olea europaea var. sylvestris]
EVM0006888	[J]	Translation, ribosomal structure and biogenesis	Molecular Function: structural constituent of ribosome (GO:0003735);; Biological Process: translation (GO:0006412);; Cellular Component: integral component of membrane (GO:0016021);; Cellular Component: cytosolic small ribosomal subunit (GO:0022627);;	K02973|6.54802e-98|pper:PRUPE_ppa012246mg|K02973 small subunit ribosomal protein S23e | (RefSeq) hypothetical protein	Ribosome (ko03010)	[J]	Translation, ribosomal structure and biogenesis	Ribosomal protein S12/S23	40S ribosomal protein S23 OS=Fragaria ananassa OX=3747 GN=RPS23 PE=2 SV=1	J	Translation, ribosomal structure and biogenesis	unnamed protein product, partial [Vitis vinifera]
EVM0000405	--	--	--	--	--	[S]	Function unknown	Eukaryotic protein of unknown function (DUF829)	--	S	Function unknown	transmembrane protein 53 [Sesamum indicum]
EVM0014032	[K]	Transcription	Molecular Function: protein serine/threonine kinase activity (GO:0004674);; Molecular Function: ATP binding (GO:0005524);; Biological Process: protein phosphorylation (GO:0006468);; Cellular Component: integral component of membrane (GO:0016021);;	--	--	--	--	Protein tyrosine kinase;; Protein kinase domain;; Leucine rich repeat;; Leucine Rich repeats (2 copies);; Leucine Rich Repeat	Probable leucine-rich repeat receptor-like protein kinase At5g49770 OS=Arabidopsis thaliana OX=3702 GN=At5g49770 PE=2 SV=1	S	Function unknown	probable leucine-rich repeat receptor-like protein kinase At5g49770 isoform X1 [Olea europaea var. sylvestris]
EVM0022794	[C]	Energy production and conversion	Molecular Function: electron carrier activity (GO:0009055);; Cellular Component: chloroplast (GO:0009507);; Biological Process: electron transport chain (GO:0022900);; Cellular Component: thylakoid membrane (GO:0042651);; Molecular Function: metal ion binding (GO:0046872);;	K02635|1.49542e-70|pda:9405964|K02635 cytochrome b6 | (RefSeq) petB, PhdaC_p96; cytochrome b6	Photosynthesis (ko00195)	[C]	Energy production and conversion	Cytochrome b/b6/petB;; Cytochrome b(N-terminal)/b6/petB	Cytochrome b6 OS=Gossypium hirsutum OX=3635 GN=petB PE=3 SV=2	C	Energy production and conversion	uncharacterized protein LOC111409416 [Olea europaea var. sylvestris]
Forsythia_suspensa_newGene_13916	--	--	--	--	--	--	--	--	--	S	Function unknown	uncharacterized protein LOC111407235 isoform X1 [Olea europaea var. sylvestris]
EVM0026095	--	--	--	K14016|1.13614e-43|sot:102601939|K14016 ubiquitin fusion degradation protein 1 | (RefSeq) ubiquitin fusion degradation protein 1 homolog	Protein processing in endoplasmic reticulum (ko04141)	[O]	Posttranslational modification, protein turnover, chaperones	Ubiquitin fusion degradation protein UFD1	--	O	Posttranslational modification, protein turnover, chaperones	ubiquitin recognition factor in ER-associated degradation protein 1-like [Olea europaea var. sylvestris]
EVM0013654	--	--	--	--	--	[R]	General function prediction only	Zinc-finger double-stranded RNA-binding	Protein indeterminate-domain 12 OS=Arabidopsis thaliana OX=3702 GN=IDD12 PE=2 SV=2	S	Function unknown	protein indeterminate-domain 12-like isoform X2 [Olea europaea var. sylvestris]
EVM0027419	[V]	Defense mechanisms	Molecular Function: ATP binding (GO:0005524);; Cellular Component: integral component of membrane (GO:0016021);; Molecular Function: ATPase activity, coupled to transmembrane movement of substances (GO:0042626);; Biological Process: transmembrane transport (GO:0055085);;	K05658|0|sind:105177189|K05658 ATP-binding cassette, subfamily B (MDR/TAP), member 1 [EC:3.6.3.44] | (RefSeq) ABC transporter B family member 15-like	ABC transporters (ko02010)	[Q]	Secondary metabolites biosynthesis, transport and catabolism	ABC transporter transmembrane region;; ABC transporter;; RecF/RecN/SMC N terminal domain;; P-loop containing region of AAA domain;; Zeta toxin	ABC transporter B family member 15 OS=Arabidopsis thaliana OX=3702 GN=ABCB15 PE=3 SV=1	V	Defense mechanisms	Multidrug/pheromone exporter, ABC superfamily [Handroanthus impetiginosus]
EVM0024085	--	--	Cellular Component: membrane (GO:0016020);; Molecular Function: ion binding (GO:0043167);;	K04733|1.04233e-39|sind:105165058|K04733 interleukin-1 receptor-associated kinase 4 [EC:2.7.11.1] | (RefSeq) wall-associated receptor kinase-like 2	--	--	--	--	Wall-associated receptor kinase-like 2 OS=Arabidopsis thaliana OX=3702 GN=WAKL2 PE=2 SV=1	T	Signal transduction mechanisms	putative wall-associated receptor kinase-like 11 isoform X2 [Olea europaea var. sylvestris]
EVM0029893	[S]	Function unknown	--	--	--	--	--	--	Uncharacterized protein At5g39570 OS=Arabidopsis thaliana OX=3702 GN=At5g39570 PE=1 SV=1	S	Function unknown	uncharacterized protein At5g39570-like [Olea europaea var. sylvestris]
EVM0028719	--	--	--	--	--	--	--	Myb/SANT-like DNA-binding domain	L10-interacting MYB domain-containing protein OS=Arabidopsis thaliana OX=3702 GN=LIMYB PE=1 SV=1	S	Function unknown	L10-interacting MYB domain-containing protein-like [Olea europaea var. sylvestris]
EVM0018616	--	--	Cellular Component: chromosome, telomeric region (GO:0000781);; Cellular Component: nuclear chromatin (GO:0000790);; Cellular Component: cytosol (GO:0005829);; Biological Process: chromatin silencing at telomere (GO:0006348);; Molecular Function: H4 histone acetyltransferase activity (GO:0010485);; Molecular Function: histone binding (GO:0042393);; Biological Process: histone H4 acetylation (GO:0…	K11303|0|sind:105161824|K11303 histone acetyltransferase 1 [EC:2.3.1.48] | (RefSeq) histone acetyltransferase type B catalytic subunit	--	[B]	Chromatin structure and dynamics	Histone acetyl transferase HAT1 N-terminus;; Acetyltransferase (GNAT) family	Histone acetyltransferase type B catalytic subunit OS=Arabidopsis thaliana OX=3702 GN=HAG2 PE=2 SV=1	B	Chromatin structure and dynamics	histone acetyltransferase type B catalytic subunit [Olea europaea var. sylvestris]
EVM0007001	--	--	--	K09260|2.44486e-136|sind:105176484|K09260 MADS-box transcription enhancer factor 2A | (RefSeq) agamous-like MADS-box protein AGL8	--	[K]	Transcription	SRF-type transcription factor (DNA-binding and dimerisation domain)	Agamous-like MADS-box protein AGL66 OS=Arabidopsis thaliana OX=3702 GN=AGL66 PE=1 SV=1	K	Transcription	agamous-like MADS-box protein AGL66 isoform X2 [Olea europaea var. sylvestris]
EVM0000836	--	--	--	--	--	[R]	General function prediction only	--	--	L	Replication, recombination and repair	uncharacterized protein LOC111374102 [Olea europaea var. sylvestris]
EVM0027944	[S]	Function unknown	Molecular Function: ATP binding (GO:0005524);;	K15192|0|sind:105164971|K15192 TATA-binding protein-associated factor [EC:3.6.4.-] | (RefSeq) TATA-binding protein-associated factor BTAF1	--	[K]	Transcription	Domain of unknown function (DUF3535);; SNF2 family N-terminal domain;; HEAT repeat;; Helicase conserved C-terminal domain;; HEAT-like repeat;; HEAT repeats;; Vacuolar 14 Fab1-binding region	TATA-binding protein-associated factor BTAF1 OS=Arabidopsis thaliana OX=3702 GN=BTAF1 PE=1 SV=1	L	Replication, recombination and repair	TATA-binding protein-associated factor BTAF1 [Sesamum indicum]
EVM0003135	--	--	Cellular Component: integral component of membrane (GO:0016021);;	--	--	--	--	--	--	S	Function unknown	uncharacterized protein LOC111401241 [Olea europaea var. sylvestris]
EVM0003359	--	--	--	--	--	--	--	--	--	S	Function unknown	uncharacterized protein LOC111400531 [Olea europaea var. sylvestris]
EVM0021884	--	--	--	--	--	--	--	Domain of unknown function (DUF4378);; DUF761-associated sequence motif	--	S	Function unknown	uncharacterized protein LOC111393403 isoform X1 [Olea europaea var. sylvestris]
EVM0025633	--	--	--	--	--	--	--	--	--	--	--	uncharacterized protein LOC111407003 [Olea europaea var. sylvestris]
EVM0013495	[E]	Amino acid transport and metabolism	Molecular Function: transporter activity (GO:0005215);; Biological Process: oligopeptide transport (GO:0006857);; Cellular Component: integral component of membrane (GO:0016021);;	--	--	[E]	Amino acid transport and metabolism	POT family	Protein NRT1/ PTR FAMILY 6.2 OS=Arabidopsis thaliana OX=3702 GN=NPF6.2 PE=1 SV=1	E	Amino acid transport and metabolism	protein NRT1/ PTR FAMILY 6.2-like [Olea europaea var. sylvestris]
EVM0004431	[R]	General function prediction only	--	K06962|3.16339e-157|sind:105169034|K06962 uncharacterized protein | (RefSeq) uncharacterized LOC105169034	--	--	--	YacP-like NYN domain	--	S	Function unknown	unnamed protein product [Coffea canephora]
EVM0021609	--	--	--	K10666|3.70189e-91|sind:105175535|K10666 E3 ubiquitin-protein ligase RNF5 [EC:2.3.2.27] | (RefSeq) E3 ubiquitin-protein ligase RMA1H1-like	Protein processing in endoplasmic reticulum (ko04141)	[O]	Posttranslational modification, protein turnover, chaperones	Zinc finger, C3HC4 type (RING finger);; Ring finger domain;; Zinc finger, C3HC4 type (RING finger);; RING-type zinc-finger;; Zinc finger, C3HC4 type (RING finger)	E3 ubiquitin-protein ligase RMA1H1 OS=Capsicum annuum OX=4072 GN=RMA1H1 PE=1 SV=1	O	Posttranslational modification, protein turnover, chaperones	E3 ubiquitin-protein ligase RMA1H1-like [Olea europaea var. sylvestris]
EVM0017542	--	--	Molecular Function: DNA binding (GO:0003677);;	--	--	[B]	Chromatin structure and dynamics	HORMA domain	Meiosis-specific protein ASY1 OS=Arabidopsis thaliana OX=3702 GN=ASY1 PE=1 SV=1	S	Function unknown	meiosis-specific protein ASY1-like [Olea europaea var. sylvestris]
EVM0023389	--	--	--	--	--	[R]	General function prediction only	--	Retrovirus-related Pol polyprotein from transposon TNT 1-94 OS=Nicotiana tabacum OX=4097 PE=2 SV=1	L	Replication, recombination and repair	uncharacterized protein LOC111365551 [Olea europaea var. sylvestris]
EVM0032363	--	--	--	--	--	--	--	--	--	S	Function unknown	uncharacterized protein LOC111381572 [Olea europaea var. sylvestris]
EVM0000377	--	--	Molecular Function: RNA binding (GO:0003723);;	K17943|0|sind:105170427|K17943 pumilio RNA-binding family | (RefSeq) pumilio homolog 2-like	--	[J]	Translation, ribosomal structure and biogenesis	Nucleic acid binding protein NABP;; Pumilio-family RNA binding repeat	Pumilio homolog 2 OS=Arabidopsis thaliana OX=3702 GN=APUM2 PE=1 SV=1	J	Translation, ribosomal structure and biogenesis	pumilio homolog 2-like isoform X1 [Olea europaea var. sylvestris]
EVM0020240	[O]	Posttranslational modification, protein turnover, chaperones	Biological Process: proteolysis (GO:0006508);; Molecular Function: serine-type peptidase activity (GO:0008236);;	--	--	--	--	Peptidase family S41;; PDZ domain (Also known as DHR or GLGF);; PDZ domain	Carboxyl-terminal-processing peptidase 3, chloroplastic OS=Arabidopsis thaliana OX=3702 GN=CTPA3 PE=3 SV=1	M	Cell wall/membrane/envelope biogenesis	carboxyl-terminal-processing peptidase 3, chloroplastic [Sesamum indicum]
EVM0020560	--		Biological Process: phospholipid biosynthetic process (GO:0008654);; Cellular Component: integral component of membrane (GO:0016021);; Molecular Function: phosphotransferase activity, for other substituted phosphate groups (GO:0016780);;	K00993|0|egr:104453854|K00993 ethanolaminephosphotransferase [EC:2.7.8.1] | (RefSeq) choline/ethanolaminephosphotransferase 1	Glycerophospholipid metabolism (ko00564);; Ether lipid metabolism (ko00565)	[I]	Lipid transport and metabolism	CDP-alcohol phosphatidyltransferase	Choline/ethanolaminephosphotransferase 1 OS=Arabidopsis thaliana OX=3702 GN=AAPT1 PE=1 SV=1	I	Lipid transport and metabolism	choline/ethanolaminephosphotransferase 1 isoform X1 [Olea europaea var. sylvestris]
EVM0032294	--	--	Molecular Function: zinc ion binding (GO:0008270);; Cellular Component: integral component of membrane (GO:0016021);;	--	--	--	--	--	--	S	Function unknown	XIAP-associated factor 1-like [Olea europaea var. sylvestris]
Forsythia_suspensa_newGene_10329	--	--	Molecular Function: microtubule motor activity (GO:0003777);; Molecular Function: ATP binding (GO:0005524);; Cellular Component: microtubule (GO:0005874);; Biological Process: microtubule-based movement (GO:0007018);; Molecular Function: microtubule binding (GO:0008017);;	K10398|2.87805e-27|sind:105174040|K10398 kinesin family member 11 | (RefSeq) 125 kDa kinesin-related protein	--	[Z]	Cytoskeleton	--	Kinesin-like protein KIN-5C OS=Nicotiana tabacum OX=4097 GN=KIN5C PE=1 SV=1	Z	Cytoskeleton	kinesin-like protein KIN-5C [Olea europaea var. sylvestris]
Forsythia_suspensa_newGene_4441	--	--	Molecular Function: protein serine/threonine kinase activity (GO:0004674);; Molecular Function: ATP binding (GO:0005524);; Biological Process: protein phosphorylation (GO:0006468);; Cellular Component: integral component of membrane (GO:0016021);;	--	--	--	--	--	Probable LRR receptor-like serine/threonine-protein kinase At3g47570 OS=Arabidopsis thaliana OX=3702 GN=At3g47570 PE=2 SV=1	T	Signal transduction mechanisms	probable LRR receptor-like serine/threonine-protein kinase At3g47570 isoform X3 [Olea europaea var. sylvestris]
EVM0003258	--	--	--	--	--	--	--	--	--	S	Function unknown	uncharacterized protein LOC111378014 [Olea europaea var. sylvestris]
Forsythia_suspensa_newGene_8945	--	--	--	--	--	--	--	--	--	--	--	hypothetical protein A4A49_30595 [Nicotiana attenuata]
EVM0009918	[K]	Transcription	Molecular Function: DNA binding (GO:0003677);; Biological Process: regulation of transcription from RNA polymerase II promoter (GO:0006357);; Biological Process: regulation of DNA-templated transcription, elongation (GO:0032784);;	K11292|0|sind:105155804|K11292 transcription elongation factor SPT6 | (RefSeq) transcription elongation factor SPT6	--	[A]	RNA processing and modification	SH2 domain;; Death-like domain of SPT6;; Helix-hairpin-helix motif;; Holliday-junction resolvase-like of SPT6;; Helix-turn-helix DNA-binding domain of SPT6;; Acidic N-terminal SPT6;; Tex-like protein N-terminal domain	Transcription elongation factor SPT6 homolog OS=Arabidopsis thaliana OX=3702 GN=SPT6 PE=1 SV=1	K	Transcription	transcription elongation factor SPT6 homolog [Olea europaea var. sylvestris]
EVM0022497	--	--	--	--	--	--	--	--	--	--	--	uncharacterized protein LOC111381387 [Olea europaea var. sylvestris]
EVM0021555	--	--	--	K18734|0|sind:105170220|K18734 protein SMG8 | (RefSeq) uncharacterized LOC105170220	--	[S]	Function unknown	Smg8_Smg9;; Smg8_Smg9	--	S	Function unknown	uncharacterized protein LOC111400298 isoform X1 [Olea europaea var. sylvestris]
EVM0026899	[QV]	Secondary metabolites biosynthesis, transport and catabolism;; Defense mechanisms	Cellular Component: membrane (GO:0016020);; Molecular Function: oxidoreductase activity, acting on paired donors, with incorporation or reduction of molecular oxygen, NAD(P)H as one donor, and incorporation of one atom of oxygen (GO:0016709);; Biological Process: secondary metabolite biosynthetic process (GO:0044550);; Molecular Function: metal ion binding (GO:0046872);;	K07418|0|sind:105157300|K07418 cytochrome P450 family 2 subfamily J [EC:1.14.14.1] | (RefSeq) cytochrome P450 71A8-like	--	[Q]	Secondary metabolites biosynthesis, transport and catabolism	Cytochrome P450	Cytochrome P450 71A8 OS=Mentha piperita OX=34256 GN=CYP71A8 PE=3 SV=1	Q	Secondary metabolites biosynthesis, transport and catabolism	cytochrome P450 71A8-like [Olea europaea var. sylvestris]
EVM0009598	--	--	Cellular Component: 1,3-beta-D-glucan synthase complex (GO:0000148);; Molecular Function: 1,3-beta-D-glucan synthase activity (GO:0003843);; Biological Process: (1->3)-beta-D-glucan biosynthetic process (GO:0006075);; Cellular Component: integral component of membrane (GO:0016021);;	K11000|0|sind:105163531|K11000 callose synthase [EC:2.4.1.-] | (RefSeq) callose synthase 3-like	--	[M]	Cell wall/membrane/envelope biogenesis	1,3-beta-glucan synthase component;; 1,3-beta-glucan synthase subunit FKS1, domain-1;; Vta1 like	Callose synthase 3 OS=Arabidopsis thaliana OX=3702 GN=CALS3 PE=3 SV=3	S	Function unknown	callose synthase 3-like [Olea europaea var. sylvestris]
EVM0029974	[E]	Amino acid transport and metabolism	Molecular Function: prephenate dehydrogenase (NADP+) activity (GO:0004665);; Biological Process: tyrosine biosynthetic process (GO:0006571);; Molecular Function: prephenate dehydrogenase (NAD+) activity (GO:0008977);; Biological Process: oxidation-reduction process (GO:0055114);;	K15227|5.3644e-152|sind:105160837|K15227 arogenate dehydrogenase (NADP+), plant [EC:1.3.1.78] | (RefSeq) arogenate dehydrogenase 1, chloroplastic-like	Phenylalanine, tyrosine and tryptophan biosynthesis (ko00400);; Biosynthesis of amino acids (ko01230)	[E]	Amino acid transport and metabolism	Prephenate dehydrogenase;; NADP oxidoreductase coenzyme F420-dependent	Arogenate dehydrogenase 1, chloroplastic OS=Arabidopsis thaliana OX=3702 GN=TYRAAT1 PE=1 SV=1	E	Amino acid transport and metabolism	arogenate dehydrogenase 1, chloroplastic-like isoform X1 [Olea europaea var. sylvestris]
EVM0021368	--	--	Molecular Function: binding (GO:0005488);;	--	--	[R]	General function prediction only	Reverse transcriptase (RNA-dependent DNA polymerase)	Retrovirus-related Pol polyprotein from transposon TNT 1-94 OS=Nicotiana tabacum OX=4097 PE=2 SV=1	S	Function unknown	uncharacterized protein LOC111406711 [Olea europaea var. sylvestris]
EVM0028211	--	--	--	--	--	--	--	Plant transposon protein;; DDE superfamily endonuclease	Protein ALP1-like OS=Arabidopsis thaliana OX=3702 GN=At3g55350 PE=2 SV=1	S	Function unknown	PREDICTED: uncharacterized protein LOC107413843 [Ziziphus jujuba]
EVM0030724	--	--	--	--	--	[R]	General function prediction only	--	--	L	Replication, recombination and repair	uncharacterized protein LOC111371185 [Olea europaea var. sylvestris]
EVM0001896	--	--	Cellular Component: cytoplasm (GO:0005737);; Biological Process: signal transduction (GO:0007165);; Biological Process: regulation of GTPase activity (GO:0043087);;	--	--	[T]	Signal transduction mechanisms	RhoGAP domain	Uncharacterized Rho GTPase-activating protein At5g61530 OS=Arabidopsis thaliana OX=3702 GN=At5g61530 PE=1 SV=2	S	Function unknown	hypothetical protein CDL12_09174 [Handroanthus impetiginosus]
EVM0026903	--	--	Cellular Component: plasma membrane (GO:0005886);; Molecular Function: zinc ion binding (GO:0008270);; Cellular Component: integral component of membrane (GO:0016021);;	--	--	[O]	Posttranslational modification, protein turnover, chaperones	Ring finger domain;; RING-like zinc finger;; Zinc finger, C3HC4 type (RING finger);; Zinc finger, C3HC4 type (RING finger)	E3 ubiquitin-protein ligase At4g11680 OS=Arabidopsis thaliana OX=3702 GN=At4g11680 PE=2 SV=1	O	Posttranslational modification, protein turnover, chaperones	E3 ubiquitin-protein ligase At1g63170 [Sesamum indicum]
EVM0032737	--	--	Molecular Function: hydrolase activity (GO:0016787);;	K19882|0|sind:105172469|K19882 O-palmitoleoyl-L-serine hydrolase [EC:3.1.1.98] | (RefSeq) protein notum homolog	--	[M]	Cell wall/membrane/envelope biogenesis	Pectinacetylesterase	Pectin acetylesterase 12 OS=Arabidopsis thaliana OX=3702 GN=PAE12 PE=2 SV=1	S	Function unknown	pectin acetylesterase 12-like isoform X2 [Olea europaea var. sylvestris]
EVM0014107	--	--	Biological Process: metabolic process (GO:0008152);; Molecular Function: amino acid binding (GO:0016597);;	--	--	--	--	--	ACT domain-containing protein ACR11 OS=Arabidopsis thaliana OX=3702 GN=ACR11 PE=1 SV=1	S	Function unknown	ACT domain-containing protein ACR11-like [Sesamum indicum]
EVM0031830	[K]	Transcription	--	K10268|0|sind:105170492|K10268 F-box and leucine-rich repeat protein 2/20 | (RefSeq) F-box/LRR-repeat protein 12	--	[R]	General function prediction only	Leucine Rich repeat;; Leucine Rich repeats (2 copies)	F-box/LRR-repeat protein 12 OS=Arabidopsis thaliana OX=3702 GN=FBL12 PE=2 SV=1	S	Function unknown	F-box/LRR-repeat protein 12 [Olea europaea var. sylvestris]
EVM0022631	[R]	General function prediction only	Molecular Function: histone acetyltransferase activity (GO:0004402);; Biological Process: histone acetylation (GO:0016573);;	K14791|0|sind:105165293|K14791 periodic tryptophan protein 1 | (RefSeq) periodic tryptophan protein 1 homolog	--	[S]	Function unknown	WD domain, G-beta repeat;; Anaphase-promoting complex subunit 4 WD40 domain;; Nucleoporin Nup120/160	E3 ubiquitin-protein ligase COP1 OS=Arabidopsis thaliana OX=3702 GN=COP1 PE=1 SV=2	S	Function unknown	periodic tryptophan protein 1 homolog [Sesamum indicum]
EVM0005626	[J]	Translation, ribosomal structure and biogenesis	Molecular Function: mRNA binding (GO:0003729);; Molecular Function: structural constituent of ribosome (GO:0003735);; Cellular Component: ribosome (GO:0005840);; Biological Process: translation (GO:0006412);;	K02871|4.4546e-116|sind:105176267|K02871 large subunit ribosomal protein L13 | (RefSeq) 50S ribosomal protein L13, chloroplastic	Ribosome (ko03010)	[J]	Translation, ribosomal structure and biogenesis	Ribosomal protein L13	50S ribosomal protein L13, chloroplastic OS=Porphyra purpurea OX=2787 GN=rpl13 PE=3 SV=1	J	Translation, ribosomal structure and biogenesis	uncharacterized protein LOC111365425 [Olea europaea var. sylvestris]
EVM0010308	--	--	--	--	--	--	--	--	--	S	Function unknown	uncharacterized protein LOC111412245 [Olea europaea var. sylvestris]
EVM0025670	--	--	Molecular Function: double-stranded RNA binding (GO:0003725);; Molecular Function: ribonuclease III activity (GO:0004525);; Biological Process: response to auxin (GO:0009733);; Biological Process: response to cytokinin (GO:0009735);; Biological Process: response to abscisic acid (GO:0009737);; Biological Process: production of ta-siRNAs involved in RNA interference (GO:0010267);; Biological Proce…	--	--	--	--	Double-stranded RNA binding motif;; double strand RNA binding domain from DEAD END PROTEIN 1	Double-stranded RNA-binding protein 1 OS=Arabidopsis thaliana OX=3702 GN=DRB1 PE=1 SV=1	S	Function unknown	double-stranded RNA-binding protein 1 [Sesamum indicum]
EVM0012258	--	--	--	--	--	--	--	--	--	S	Function unknown	uncharacterized protein LOC110656341 [Hevea brasiliensis]
EVM0013733	[GI]	Carbohydrate transport and metabolism;; Lipid transport and metabolism	Molecular Function: pectinesterase activity (GO:0030599);; Molecular Function: pectinesterase inhibitor activity (GO:0046910);; Cellular Component: cell periphery (GO:0071944);;	K01051|0|sind:105162989|K01051 pectinesterase [EC:3.1.1.11] | (RefSeq) pectinesterase	Pentose and glucuronate interconversions (ko00040);; Starch and sucrose metabolism (ko00500)	--	--	Pectinesterase;; Plant invertase/pectin methylesterase inhibitor	Pectinesterase 4 OS=Arabidopsis thaliana OX=3702 GN=PME4 PE=2 SV=1	G	Carbohydrate transport and metabolism	pectinesterase-like [Olea europaea var. sylvestris]
EVM0012941	[HR]	Coenzyme transport and metabolism;; General function prediction only	Molecular Function: hydrolase activity (GO:0016787);;	--	--	[R]	General function prediction only	Alpha/beta hydrolase family;; alpha/beta hydrolase fold;; Serine aminopeptidase, S33	Pheophytinase, chloroplastic OS=Arabidopsis thaliana OX=3702 GN=PPH PE=1 SV=1	S	Function unknown	pheophytinase, chloroplastic isoform X1 [Olea europaea var. sylvestris]
Forsythia_suspensa_newGene_6789	--	--	Molecular Function: DNA binding (GO:0003677);;	--	--	[L]	Replication, recombination and repair	BED zinc finger;; Domain of unknown function (DUF4413)	Zinc finger BED domain-containing protein RICESLEEPER 2 OS=Oryza sativa subsp. japonica OX=39947 GN=Os03g0733400 PE=2 SV=1	S	Function unknown	PREDICTED: zinc finger BED domain-containing protein RICESLEEPER 2-like [Ziziphus jujuba]
EVM0029064	[O]	Posttranslational modification, protein turnover, chaperones	Molecular Function: threonine-type endopeptidase activity (GO:0004298);; Cellular Component: nucleus (GO:0005634);; Cellular Component: cytoplasm (GO:0005737);; Cellular Component: proteasome core complex (GO:0005839);; Biological Process: proteolysis involved in cellular protein catabolic process (GO:0051603);;	K02738|3.4218e-151|sind:105161626|K02738 20S proteasome subunit beta 1 [EC:3.4.25.1] | (RefSeq) proteasome subunit beta type-6	Proteasome (ko03050)	[O]	Posttranslational modification, protein turnover, chaperones	Proteasome subunit	Proteasome subunit beta type-6 OS=Arabidopsis thaliana OX=3702 GN=PBA1 PE=1 SV=2	O	Posttranslational modification, protein turnover, chaperones	proteasome subunit beta type-6-like [Olea europaea var. sylvestris]
EVM0009386	[E]	Amino acid transport and metabolism	Molecular Function: L-aspartate:2-oxoglutarate aminotransferase activity (GO:0004069);; Molecular Function: catalase activity (GO:0004096);; Biological Process: cellular amino acid metabolic process (GO:0006520);; Biological Process: response to oxidative stress (GO:0006979);; Biological Process: biosynthetic process (GO:0009058);; Molecular Function: heme binding (GO:0020037);; Molecular Functio…	K14454|0|sind:105162085|K14454 aspartate aminotransferase, cytoplasmic [EC:2.6.1.1] | (RefSeq) aspartate aminotransferase, cytoplasmic	Arginine biosynthesis (ko00220);; Alanine, aspartate and glutamate metabolism (ko00250);; Cysteine and methionine metabolism (ko00270);; Arginine and proline metabolism (ko00330);; Tyrosine metabolism (ko00350);; Phenylalanine metabolism (ko00360);; Phenylalanine, tyrosine and tryptophan biosynthesis (ko00400);; Carbon fixation in photosynthetic organisms (ko00710);; Isoquinoline alkaloid biosynt…	[E]	Amino acid transport and metabolism	Aminotransferase class I and II	Aspartate aminotransferase, cytoplasmic OS=Daucus carota OX=4039 PE=2 SV=1	E	Amino acid transport and metabolism	aspartate aminotransferase, cytoplasmic [Olea europaea var. sylvestris]
EVM0010007	--	--	--	--	--	--	--	MULE transposase domain;; MuDR family transposase	--	S	Function unknown	uncharacterized protein LOC111383814 [Olea europaea var. sylvestris]
EVM0005562	--	--	Cellular Component: integral component of membrane (GO:0016021);;	--	--	--	--	--	--	S	Function unknown	uncharacterized protein LOC111392173 [Olea europaea var. sylvestris]
EVM0030331	--	--	Molecular Function: nucleic acid binding (GO:0003676);;	K11884|1.74719e-51|csv:101217376|K11884 RNA-binding protein PNO1 | (RefSeq) RNA-binding protein pno1-like	--	[O]	Posttranslational modification, protein turnover, chaperones	--	--	S	Function unknown	partner of Nob1 [Sorghum bicolor]
EVM0002408	[DZ]	Cell cycle control, cell division, chromosome partitioning;; Cytoskeleton	--	--	--	[S]	Function unknown	Regulator of chromosome condensation (RCC1) repeat;; Regulator of chromosome condensation (RCC1) repeat	Ultraviolet-B receptor UVR8 OS=Arabidopsis thaliana OX=3702 GN=UVR8 PE=1 SV=1	DZ	Cell cycle control, cell division, chromosome partitioning;; Cytoskeleton	ultraviolet-B receptor UVR8-like isoform X3 [Olea europaea var. sylvestris]
EVM0010334	[QV]	Secondary metabolites biosynthesis, transport and catabolism;; Defense mechanisms	Molecular Function: iron ion binding (GO:0005506);; Biological Process: multicellular organism development (GO:0007275);; Biological Process: brassinosteroid homeostasis (GO:0010268);; Molecular Function: (+)-abscisic acid 8'-hydroxylase activity (GO:0010295);; Cellular Component: integral component of membrane (GO:0016021);; Biological Process: sterol metabolic process (GO:0016125);; Biological …	K09843|0|sind:105159170|K09843 (+)-abscisic acid 8'-hydroxylase [EC:1.14.13.93] | (RefSeq) abscisic acid 8'-hydroxylase 4-like	Carotenoid biosynthesis (ko00906)	[QI]	Secondary metabolites biosynthesis, transport and catabolism;; Lipid transport and metabolism	Cytochrome P450	Abscisic acid 8&apos;-hydroxylase 4 OS=Arabidopsis thaliana OX=3702 GN=CYP707A4 PE=2 SV=2	Q	Secondary metabolites biosynthesis, transport and catabolism	abscisic acid 8&apos;-hydroxylase 4-like [Olea europaea var. sylvestris]
EVM0012890	[D]	Cell cycle control, cell division, chromosome partitioning	Molecular Function: ATP binding (GO:0005524);; Cellular Component: nucleus (GO:0005634);; Cellular Component: chromosome (GO:0005694);; Biological Process: chromosome organization (GO:0051276);;	K06675|0|sind:105177252|K06675 structural maintenance of chromosome 4 | (RefSeq) structural maintenance of chromosomes protein 4	--	[BD]	Chromatin structure and dynamics;; Cell cycle control, cell division, chromosome partitioning	RecF/RecN/SMC N terminal domain;; SMC proteins Flexible Hinge Domain;; AAA domain;; AAA domain, putative AbiEii toxin, Type IV TA system	Structural maintenance of chromosomes protein 4 OS=Arabidopsis thaliana OX=3702 GN=SMC4 PE=1 SV=1	D	Cell cycle control, cell division, chromosome partitioning	structural maintenance of chromosomes protein 4-like isoform X1 [Olea europaea var. sylvestris]
EVM0007629	--	--	--	--	--	--	--	--	--	S	Function unknown	uncharacterized protein LOC111405730 [Olea europaea var. sylvestris]
EVM0012133	[IQR]	Lipid transport and metabolism;; Secondary metabolites biosynthesis, transport and catabolism;; General function prediction only	Biological Process: tropane alkaloid biosynthetic process (GO:0009710);; Cellular Component: integral component of membrane (GO:0016021);; Molecular Function: tropine dehydrogenase activity (GO:0050356);; Biological Process: oxidation-reduction process (GO:0055114);;	K08081|9.49675e-129|sot:102606153|K08081 tropinone reductase I [EC:1.1.1.206] | (RefSeq) tropinone reductase homolog	Tropane, piperidine and pyridine alkaloid biosynthesis (ko00960)	[R]	General function prediction only	Enoyl-(Acyl carrier protein) reductase;; short chain dehydrogenase;; KR domain	Tropinone reductase 1 OS=Datura stramonium OX=4076 GN=TR1 PE=1 SV=1	S	Function unknown	PREDICTED: tropinone reductase homolog [Nicotiana attenuata]
Forsythia_suspensa_newGene_5452	--	--	--	--	--	--	--	Pathogenesis-related protein Bet v I family	--	--	--	MLP-like protein 34 [Olea europaea var. sylvestris]
EVM0020805	--	--	Cellular Component: cytosol (GO:0005829);; Biological Process: ER to Golgi vesicle-mediated transport (GO:0006888);; Molecular Function: Rab guanyl-nucleotide exchange factor activity (GO:0017112);; Cellular Component: TRAPP complex (GO:0030008);; Biological Process: positive regulation of GTPase activity (GO:0043547);;	K20300|3.95698e-110|aip:107631966|K20300 trafficking protein particle complex subunit 1 | (RefSeq) trafficking protein particle complex subunit 1-like	--	[U]	Intracellular trafficking, secretion, and vesicular transport	Sybindin-like family;; Sedlin, N-terminal conserved region	--	U	Intracellular trafficking, secretion, and vesicular transport	Transport protein particle (TRAPP) complex subunit [Handroanthus impetiginosus]
EVM0029438	[O]	Posttranslational modification, protein turnover, chaperones	Molecular Function: hydrolase activity (GO:0016787);;	--	--	--	--	Subtilase family;; Peptidase inhibitor I9	Subtilisin-like protease SBT5.6 OS=Arabidopsis thaliana OX=3702 GN=SBT5.6 PE=2 SV=1	O	Posttranslational modification, protein turnover, chaperones	subtilisin-like protease SBT5.6 [Olea europaea var. sylvestris]
EVM0006528	[P]	Inorganic ion transport and metabolism	Molecular Function: superoxide dismutase activity (GO:0004784);; Biological Process: removal of superoxide radicals (GO:0019430);; Molecular Function: metal ion binding (GO:0046872);; Biological Process: oxidation-reduction process (GO:0055114);;	K04564|1.59639e-146|sind:105166989|K04564 superoxide dismutase, Fe-Mn family [EC:1.15.1.1] | (RefSeq) SOD; superoxide dismutase [Mn], mitochondrial	Peroxisome (ko04146)	[P]	Inorganic ion transport and metabolism	Iron/manganese superoxide dismutases, C-terminal domain;; Iron/manganese superoxide dismutases, alpha-hairpin domain	Superoxide dismutase [Mn], mitochondrial OS=Nicotiana plumbaginifolia OX=4092 GN=SODA PE=1 SV=1	P	Inorganic ion transport and metabolism	superoxide dismutase [Mn], mitochondrial [Olea europaea var. sylvestris]
EVM0029582	--	--	Molecular Function: DNA binding (GO:0003677);; Molecular Function: zinc ion binding (GO:0008270);;	--	--	[R]	General function prediction only	A20-like zinc finger;; AN1-like Zinc finger	Zinc finger A20 and AN1 domain-containing stress-associated protein 8 OS=Oryza sativa subsp. japonica OX=39947 GN=SAP8 PE=2 SV=1	S	Function unknown	zinc finger A20 and AN1 domain-containing stress-associated protein 8-like isoform X1 [Olea europaea var. sylvestris]
Forsythia_suspensa_newGene_10153	--	--	--	--	--	--	--	--	--	S	Function unknown	uncharacterized protein LOC111408603 isoform X1 [Olea europaea var. sylvestris]
EVM0012699	[S]	Function unknown	Molecular Function: ATP binding (GO:0005524);; Cellular Component: nucleus (GO:0005634);; Biological Process: regulation of transcription, DNA-templated (GO:0006355);; Molecular Function: DNA-dependent ATPase activity (GO:0008094);; Biological Process: regulation of gene expression, epigenetic (GO:0040029);; Biological Process: ATP-dependent chromatin remodeling (GO:0043044);;	K11647|0|sind:105172775|K11647 SWI/SNF-related matrix-associated actin-dependent regulator of chromatin subfamily A member 2/4 [EC:3.6.4.-] | (RefSeq) ATP-dependent helicase BRM	--	[BK]	Chromatin structure and dynamics;; Transcription	SNF2 family N-terminal domain;; Helicase conserved C-terminal domain;; QLQ;; Type III restriction enzyme, res subunit;; DEAD/DEAH box helicase	ATP-dependent helicase BRM OS=Arabidopsis thaliana OX=3702 GN=BRM PE=1 SV=1	L	Replication, recombination and repair	ATP-dependent helicase BRM isoform X1 [Sesamum indicum]
EVM0012211	--	--	--	--	--	--	--	Phloem protein 2	F-box protein PP2-B10 OS=Arabidopsis thaliana OX=3702 GN=PP2B10 PE=1 SV=1	O	Posttranslational modification, protein turnover, chaperones	F-box protein PP2-B10-like [Olea europaea var. sylvestris]
Forsythia_suspensa_newGene_4595	--	--	--	--	--	--	--	--	--	--	--	uncharacterized protein LOC111393938 isoform X3 [Olea europaea var. sylvestris]
Forsythia_suspensa_newGene_13720	--	--	--	--	--	--	--	Protein of unknown function (DUF 659);; BED zinc finger	--	S	Function unknown	FRIGIDA-like protein 1 [Olea europaea var. sylvestris]
EVM0013359	[L]	Replication, recombination and repair	Molecular Function: DNA clamp loader activity (GO:0003689);; Cellular Component: DNA replication factor C complex (GO:0005663);; Biological Process: DNA-dependent DNA replication (GO:0006261);;	--	--	[L]	Replication, recombination and repair	DNA polymerase III, delta subunit;; ATPase family associated with various cellular activities (AAA);; DNA polymerase III subunits gamma and tau domain III	Protein STICHEL OS=Arabidopsis thaliana OX=3702 GN=STI PE=1 SV=2	L	Replication, recombination and repair	protein STICHEL-like isoform X1 [Olea europaea var. sylvestris]
EVM0016432	[J]	Translation, ribosomal structure and biogenesis	Molecular Function: nucleotide binding (GO:0000166);; Molecular Function: nucleic acid binding (GO:0003676);;	K11294|7.44696e-114|sind:105161381|K11294 nucleolin | (RefSeq) 29 kDa ribonucleoprotein A, chloroplastic-like	--	[R]	General function prediction only	RNA recognition motif. (a.k.a. RRM, RBD, or RNP domain)	RNA-binding protein CP29B, chloroplastic OS=Arabidopsis thaliana OX=3702 GN=CP29B PE=1 SV=1	S	Function unknown	29 kDa ribonucleoprotein A, chloroplastic-like [Olea europaea var. sylvestris]
EVM0004921	--	--	Cellular Component: plasma membrane (GO:0005886);; Biological Process: defense response (GO:0006952);;	K08472|0|spen:107027991|K08472 mlo protein | (RefSeq) MLO-like protein 9	--	--	--	Mlo family	MLO-like protein 5 OS=Arabidopsis thaliana OX=3702 GN=MLO5 PE=2 SV=1	D	Cell cycle control, cell division, chromosome partitioning	MLO-like protein 5 [Olea europaea var. sylvestris]
EVM0028805	--	--	Molecular Function: ATP binding (GO:0005524);; Cellular Component: chloroplast stroma (GO:0009570);; Cellular Component: integral component of membrane (GO:0016021);;	--	--	--	--	Plant protein of unknown function (DUF825);; ATPase family associated with various cellular activities (AAA)	Protein Ycf2 OS=Nicotiana tabacum OX=4097 GN=ycf2-A PE=3 SV=2	S	Function unknown	hypothetical chloroplast RF21 (chloroplast) [Primulina liboensis]
Forsythia_suspensa_newGene_12190	--	--	Molecular Function: protein serine/threonine kinase activity (GO:0004674);; Molecular Function: ATP binding (GO:0005524);; Biological Process: protein phosphorylation (GO:0006468);;	--	--	[T]	Signal transduction mechanisms	--	Probable serine/threonine-protein kinase PIX13 OS=Arabidopsis thaliana OX=3702 GN=PIX13 PE=1 SV=2	T	Signal transduction mechanisms	probable serine/threonine-protein kinase PIX13 [Olea europaea var. sylvestris]
EVM0021920	--	--	Molecular Function: SNARE binding (GO:0000149);; Molecular Function: SNAP receptor activity (GO:0005484);; Biological Process: intracellular protein transport (GO:0006886);; Biological Process: vesicle fusion (GO:0006906);; Cellular Component: endomembrane system (GO:0012505);; Cellular Component: integral component of membrane (GO:0016021);; Cellular Component: SNARE complex (GO:0031201);; Biolo…	--	--	[U]	Intracellular trafficking, secretion, and vesicular transport	Syntaxin-like protein;; SNARE domain	Syntaxin-22 OS=Arabidopsis thaliana OX=3702 GN=SYP22 PE=1 SV=1	U	Intracellular trafficking, secretion, and vesicular transport	syntaxin-22-like [Olea europaea var. sylvestris]
EVM0028398	--	--	Cellular Component: integral component of membrane (GO:0016021);;	--	--	[E]	Amino acid transport and metabolism	Transmembrane amino acid transporter protein	Amino acid permease 3 OS=Arabidopsis thaliana OX=3702 GN=AAP3 PE=1 SV=2	E	Amino acid transport and metabolism	amino acid permease 3-like [Olea europaea var. sylvestris]
EVM0032948	--	--	--	--	--	[R]	General function prediction only	Reverse transcriptase (RNA-dependent DNA polymerase)	Retrovirus-related Pol polyprotein from transposon TNT 1-94 OS=Nicotiana tabacum OX=4097 PE=2 SV=1	S	Function unknown	uncharacterized protein LOC111406695 [Olea europaea var. sylvestris]
Forsythia_suspensa_newGene_6556	--	--	--	--	--	--	--	--	--	--	--	uncharacterized protein LOC111397694 [Olea europaea var. sylvestris]
EVM0018652	--	--	Molecular Function: DNA binding (GO:0003677);; Biological Process: regulation of transcription, DNA-templated (GO:0006355);;	--	--	--	--	Dof domain, zinc finger	Dof zinc finger protein DOF5.3 OS=Arabidopsis thaliana OX=3702 GN=DOF5.3 PE=2 SV=1	S	Function unknown	dof zinc finger protein DOF1.7-like [Olea europaea var. sylvestris]
EVM0002973	[T]	Signal transduction mechanisms	Molecular Function: voltage-gated chloride channel activity (GO:0005247);; Biological Process: chloride transport (GO:0006821);; Cellular Component: plant-type vacuole membrane (GO:0009705);; Cellular Component: integral component of membrane (GO:0016021);; Biological Process: regulation of anion transmembrane transport (GO:1903959);;	K05016|0|sind:105169062|K05016 chloride channel 7 | (RefSeq) chloride channel protein CLC-c	--	[P]	Inorganic ion transport and metabolism	Voltage gated chloride channel;; CBS domain	Chloride channel protein CLC-c OS=Arabidopsis thaliana OX=3702 GN=CLC-C PE=1 SV=1	P	Inorganic ion transport and metabolism	chloride channel protein CLC-c-like [Olea europaea var. sylvestris]
EVM0018250	--	--	--	--	--	[R]	General function prediction only	PHD-finger	Histone-lysine N-methyltransferase ATX3 OS=Arabidopsis thaliana OX=3702 GN=ATX3 PE=2 SV=2	S	Function unknown	uncharacterized protein LOC111410019 isoform X3 [Olea europaea var. sylvestris]
EVM0031748	--	--	Cellular Component: chloroplast part (GO:0044434);;	--	--	--	--	--	--	S	Function unknown	uncharacterized protein LOC111403100 [Olea europaea var. sylvestris]
EVM0029156	--	--	Molecular Function: binding (GO:0005488);; Cellular Component: nucleus (GO:0005634);; Biological Process: cellular macromolecule metabolic process (GO:0044260);; Biological Process: nucleic acid metabolic process (GO:0090304);;	--	--	[R]	General function prediction only	Retroviral aspartyl protease;; Integrase core domain;; gag-polyprotein putative aspartyl protease;; Reverse transcriptase (RNA-dependent DNA polymerase);; Aspartyl protease	RNA-directed DNA polymerase homolog OS=Oenothera berteroana OX=3950 PE=4 SV=1	L	Replication, recombination and repair	uncharacterized protein LOC111371244 [Olea europaea var. sylvestris]
EVM0028745	--	--	Biological Process: obsolete protein import into nucleus, docking (GO:0000059);; Biological Process: protein import into nucleus, translocation (GO:0000060);; Biological Process: NLS-bearing protein import into nucleus (GO:0006607);; Biological Process: ribosomal protein import into nucleus (GO:0006610);; Molecular Function: nuclear localization sequence binding (GO:0008139);; Molecular Function:…	K14293|0|sind:105160325|K14293 importin subunit beta-1 | (RefSeq) importin subunit beta-1-like	RNA transport (ko03013)	[YU]	Nuclear structure;; Intracellular trafficking, secretion, and vesicular transport	HEAT repeat;; HEAT-like repeat;; Importin-beta N-terminal domain;; HEAT repeats;; Vacuolar 14 Fab1-binding region	Importin subunit beta-1 OS=Arabidopsis thaliana OX=3702 GN=KPNB1 PE=1 SV=1	U	Intracellular trafficking, secretion, and vesicular transport	importin subunit beta-1 [Sesamum indicum]
EVM0015120	--	--	--	--	--	[R]	General function prediction only	PPR repeat family;; PPR repeat;; PPR repeat;; Pentatricopeptide repeat domain;; Pentacotripeptide-repeat region of PRORP	Pentatricopeptide repeat-containing protein At3g22150, chloroplastic OS=Arabidopsis thaliana OX=3702 GN=PCMP-E95 PE=2 SV=1	S	Function unknown	pentatricopeptide repeat-containing protein At3g22150, chloroplastic [Olea europaea var. sylvestris]
EVM0001012	--	--	--	--	--	[R]	General function prediction only	--	--	L	Replication, recombination and repair	uncharacterized protein LOC111389058 [Olea europaea var. sylvestris]
EVM0028038	--	--	Cellular Component: nucleus (GO:0005634);; Cellular Component: cytoplasm (GO:0005737);; Biological Process: apoptotic process (GO:0006915);; Biological Process: multicellular organism development (GO:0007275);; Molecular Function: zinc ion binding (GO:0008270);; Molecular Function: ligase activity (GO:0016874);; Biological Process: protein ubiquitination involved in ubiquitin-dependent protein ca…	K04506|0|sind:105170161|K04506 E3 ubiquitin-protein ligase SIAH1 [EC:2.3.2.27] | (RefSeq) E3 ubiquitin-protein ligase SINAT2-like	Ubiquitin mediated proteolysis (ko04120)	[R]	General function prediction only	Seven in absentia protein family	E3 ubiquitin-protein ligase SINAT2 OS=Arabidopsis thaliana OX=3702 GN=SINAT2 PE=1 SV=1	O	Posttranslational modification, protein turnover, chaperones	E3 ubiquitin-protein ligase SINAT2-like isoform X1 [Olea europaea var. sylvestris]
EVM0004325	--	--	--	--	--	[R]	General function prediction only	Reverse transcriptase (RNA-dependent DNA polymerase);; GAG-pre-integrase domain	Retrovirus-related Pol polyprotein from transposon TNT 1-94 OS=Nicotiana tabacum OX=4097 PE=2 SV=1	L	Replication, recombination and repair	uncharacterized protein LOC111412586 [Olea europaea var. sylvestris]
EVM0010174	--	--	Molecular Function: ubiquitin-protein transferase activity (GO:0004842);; Biological Process: protein ubiquitination (GO:0016567);; Cellular Component: SCF ubiquitin ligase complex (GO:0019005);; Biological Process: SCF-dependent proteasomal ubiquitin-dependent protein catabolic process (GO:0031146);;	--	--	--	--	F-box domain;; F-box-like	F-box/kelch-repeat protein At3g61590 OS=Arabidopsis thaliana OX=3702 GN=At3g61590 PE=1 SV=1	S	Function unknown	F-box/kelch-repeat protein At3g61590-like [Olea europaea var. sylvestris]
EVM0020450	[I]	Lipid transport and metabolism	Molecular Function: catalytic activity (GO:0003824);; Biological Process: metabolic process (GO:0008152);; Cellular Component: integral component of membrane (GO:0016021);;	--	--	[I]	Lipid transport and metabolism	AMP-binding enzyme;; Acetyl-coenzyme A synthetase N-terminus	Probable acyl-activating enzyme 17, peroxisomal OS=Arabidopsis thaliana OX=3702 GN=AAE17 PE=2 SV=1	I	Lipid transport and metabolism	probable acyl-activating enzyme 17, peroxisomal [Olea europaea var. sylvestris]
EVM0014707	[T]	Signal transduction mechanisms	Cellular Component: cytoplasm (GO:0005737);; Cellular Component: microtubule cytoskeleton (GO:0015630);; Cellular Component: cytoskeletal part (GO:0044430);;	K18643|0|sind:105175519|K18643 katanin p80 WD40 repeat-containing subunit B1 | (RefSeq) katanin p80 WD40 repeat-containing subunit B1 homolog	--	[D]	Cell cycle control, cell division, chromosome partitioning	WD domain, G-beta repeat;; con80 domain of Katanin;; Anaphase-promoting complex subunit 4 WD40 domain;; Eukaryotic translation initiation factor eIF2A	Katanin p80 WD40 repeat-containing subunit B1 homolog OS=Arabidopsis thaliana OX=3702 GN=At5g23430 PE=2 SV=3	S	Function unknown	katanin p80 WD40 repeat-containing subunit B1 homolog [Olea europaea var. sylvestris]
EVM0007384	--	--	Cellular Component: membrane (GO:0016020);; Cellular Component: intracellular membrane-bounded organelle (GO:0043231);; Cellular Component: cytoplasmic part (GO:0044444);; Biological Process: transmembrane transport (GO:0055085);;	K08193|1.67156e-83|sind:105164550|K08193 MFS transporter, ACS family, solute carrier family 17 (sodium-dependent inorganic phosphate cotransporter), other | (RefSeq) probable anion transporter 5	--	[G]	Carbohydrate transport and metabolism	--	Probable anion transporter 6 OS=Oryza sativa subsp. japonica OX=39947 GN=PHT4;6 PE=2 SV=1	G	Carbohydrate transport and metabolism	probable anion transporter 5 [Olea europaea var. sylvestris]
EVM0023964	--	--	Molecular Function: catalytic activity (GO:0003824);; Cellular Component: transcription factor TFIIF complex (GO:0005674);; Cellular Component: mitochondrion (GO:0005739);; Biological Process: transcription initiation from RNA polymerase II promoter (GO:0006367);;	K03139|3.40824e-151|sind:105166102|K03139 transcription initiation factor TFIIF subunit beta [EC:3.6.4.12] | (RefSeq) transcription initiation factor IIF subunit beta-like	Basal transcription factors (ko03022)	[K]	Transcription	Transcription initiation factor IIF, beta subunit	--	K	Transcription	transcription initiation factor IIF subunit beta-like isoform X1 [Olea europaea var. sylvestris]
EVM0002529	--	--	Cellular Component: integral component of membrane (GO:0016021);;	--	--	--	--	Sulfite exporter TauE/SafE	Sulfite exporter TauE/SafE family protein 3 OS=Arabidopsis thaliana OX=3702 GN=At2g25737 PE=2 SV=1	S	Function unknown	sulfite exporter TauE/SafE family protein 3 [Sesamum indicum]
EVM0026561	[G]	Carbohydrate transport and metabolism	Molecular Function: pectate lyase activity (GO:0030570);; Biological Process: pectin catabolic process (GO:0045490);; Molecular Function: metal ion binding (GO:0046872);;	K01728|0|sind:105176596|K01728 pectate lyase [EC:4.2.2.2] | (RefSeq) probable pectate lyase 22	Pentose and glucuronate interconversions (ko00040)	--	--	Pectate lyase	Probable pectate lyase 18 OS=Arabidopsis thaliana OX=3702 GN=At4g24780 PE=2 SV=2	G	Carbohydrate transport and metabolism	probable pectate lyase 18 isoform X1 [Olea europaea var. sylvestris]
EVM0029185	[T]	Signal transduction mechanisms	Molecular Function: ubiquitin-protein transferase activity (GO:0004842);; Cellular Component: nucleus (GO:0005634);; Cellular Component: cytoplasm (GO:0005737);; Biological Process: protein ubiquitination (GO:0016567);; Molecular Function: ligase activity (GO:0016874);;	--	--	[S]	Function unknown	U-box domain;; Armadillo/beta-catenin-like repeat	U-box domain-containing protein 15 OS=Arabidopsis thaliana OX=3702 GN=PUB15 PE=2 SV=2	S	Function unknown	U-box domain-containing protein 15-like [Olea europaea var. sylvestris]
EVM0014418	[J]	Translation, ribosomal structure and biogenesis	Cellular Component: cytoplasm (GO:0005737);; Biological Process: proteolysis (GO:0006508);; Molecular Function: metal ion binding (GO:0046872);; Molecular Function: metalloaminopeptidase activity (GO:0070006);; Biological Process: protein initiator methionine removal (GO:0070084);;	K01265|0|sind:105158841|K01265 methionyl aminopeptidase [EC:3.4.11.18] | (RefSeq) methionine aminopeptidase 2B	--	[R]	General function prediction only	Metallopeptidase family M24	Methionine aminopeptidase 2B OS=Arabidopsis thaliana OX=3702 GN=MAP2B PE=2 SV=2	J	Translation, ribosomal structure and biogenesis	methionine aminopeptidase 2B-like [Olea europaea var. sylvestris]
EVM0006924	--	--	Molecular Function: peptidase activity (GO:0008233);;	--	--	[O]	Posttranslational modification, protein turnover, chaperones	Xylanase inhibitor N-terminal;; Xylanase inhibitor C-terminal;; Eukaryotic aspartyl protease	Aspartyl protease family protein At5g10770 OS=Arabidopsis thaliana OX=3702 GN=At5g10770 PE=2 SV=1	O	Posttranslational modification, protein turnover, chaperones	aspartyl protease family protein At5g10770-like isoform X1 [Olea europaea var. sylvestris]
EVM0029706	--	--	Cellular Component: signal peptidase complex (GO:0005787);; Biological Process: signal peptide processing (GO:0006465);; Molecular Function: peptidase activity (GO:0008233);; Cellular Component: integral component of membrane (GO:0016021);;	K12948|7.55071e-104|sind:105162437|K12948 signal peptidase complex subunit 3 [EC:3.4.-.-] | (RefSeq) signal peptidase complex subunit 3B-like	Protein export (ko03060)	[U]	Intracellular trafficking, secretion, and vesicular transport	Signal peptidase subunit	Signal peptidase complex subunit 3B OS=Arabidopsis thaliana OX=3702 GN=At5g27430 PE=2 SV=1	U	Intracellular trafficking, secretion, and vesicular transport	signal peptidase complex subunit 3B [Olea europaea var. sylvestris]
EVM0022679	--	--	Molecular Function: nucleic acid binding (GO:0003676);; Molecular Function: catalytic activity (GO:0003824);; Biological Process: DNA metabolic process (GO:0006259);;	--	--	[R]	General function prediction only	--	--	L	Replication, recombination and repair	uncharacterized protein LOC111388633 [Olea europaea var. sylvestris]
EVM0000553	--	--	Molecular Function: zinc ion binding (GO:0008270);;	--	--	--	--	--	--	S	Function unknown	uncharacterized protein LOC105160078, partial [Sesamum indicum]
EVM0002203	--	--	Molecular Function: transcription factor activity, sequence-specific DNA binding (GO:0003700);; Biological Process: regulation of transcription, DNA-templated (GO:0006355);; Molecular Function: sequence-specific DNA binding (GO:0043565);;	K14431|1.33699e-170|sind:105176496|K14431 transcription factor TGA | (RefSeq) TGACG-sequence-specific DNA-binding protein TGA-1A-like	Plant hormone signal transduction (ko04075)	--	--	Seed dormancy control;; bZIP transcription factor;; Basic region leucine zipper	Transcription factor TGA1 OS=Arabidopsis thaliana OX=3702 GN=TGA1 PE=1 SV=2	K	Transcription	transcription factor TGA4-like isoform X3 [Olea europaea var. sylvestris]
EVM0024538	[IQ]	Lipid transport and metabolism;; Secondary metabolites biosynthesis, transport and catabolism	Molecular Function: 3-oxoacyl-[acyl-carrier-protein] synthase activity (GO:0004315);; Biological Process: fatty acid biosynthetic process (GO:0006633);; Cellular Component: chloroplast stroma (GO:0009570);; Biological Process: cold acclimation (GO:0009631);; Biological Process: embryo development ending in seed dormancy (GO:0009793);;	K09458|0|sind:105173713|K09458 3-oxoacyl-[acyl-carrier-protein] synthase II [EC:2.3.1.179] | (RefSeq) 3-oxoacyl-[acyl-carrier-protein] synthase II, chloroplastic-like	Fatty acid biosynthesis (ko00061);; Biotin metabolism (ko00780);; Fatty acid metabolism (ko01212)	[IQ]	Lipid transport and metabolism;; Secondary metabolites biosynthesis, transport and catabolism	Beta-ketoacyl synthase, N-terminal domain;; Beta-ketoacyl synthase, C-terminal domain	3-oxoacyl-[acyl-carrier-protein] synthase II, chloroplastic OS=Arabidopsis thaliana OX=3702 GN=KAS2 PE=1 SV=1	I	Lipid transport and metabolism	3-oxoacyl-[acyl-carrier-protein] synthase II, chloroplastic-like isoform X2 [Olea europaea var. sylvestris]
EVM0029356	--	--	Molecular Function: metal ion binding (GO:0046872);;	--	--	[R]	General function prediction only	Zn-finger in Ran binding protein and others	Zinc finger protein VAR3, chloroplastic OS=Arabidopsis thaliana OX=3702 GN=VAR3 PE=1 SV=2	S	Function unknown	zinc finger protein VAR3, chloroplastic isoform X2 [Olea europaea var. sylvestris]
EVM0027197	--	--	Cellular Component: mitochondrial outer membrane (GO:0005741);; Molecular Function: voltage-gated anion channel activity (GO:0008308);; Molecular Function: porin activity (GO:0015288);; Cellular Component: pore complex (GO:0046930);; Biological Process: regulation of anion transmembrane transport (GO:1903959);;	K15040|2.64664e-174|sind:105168141|K15040 voltage-dependent anion channel protein 2 | (RefSeq) mitochondrial outer membrane protein porin of 36 kDa	--	[P]	Inorganic ion transport and metabolism	Eukaryotic porin	Mitochondrial outer membrane protein porin of 36 kDa OS=Solanum tuberosum OX=4113 PE=1 SV=2	U	Intracellular trafficking, secretion, and vesicular transport	mitochondrial outer membrane protein porin of 36 kDa-like, partial [Olea europaea var. sylvestris]
EVM0009767	--	--	--	--	--	--	--	--	Gibberellin-regulated protein 14 OS=Arabidopsis thaliana OX=3702 GN=GASA14 PE=1 SV=1	S	Function unknown	gibberellin-regulated protein 14-like [Olea europaea var. sylvestris]
EVM0028245	--	--	--	--	--	--	--	Protein tyrosine kinase;; Protein kinase domain	Probable LRR receptor-like serine/threonine-protein kinase At2g16250 OS=Arabidopsis thaliana OX=3702 GN=At2g16250 PE=2 SV=1	S	Function unknown	probable LRR receptor-like serine/threonine-protein kinase At2g16250 isoform X1 [Olea europaea var. sylvestris]
EVM0004099	--	--	--	--	--	--	--	NLI interacting factor-like phosphatase	--	S	Function unknown	uncharacterized FCP1 homology domain-containing protein C1271.03c-like [Sesamum indicum]
EVM0011959	[IR]	Lipid transport and metabolism;; General function prediction only	Molecular Function: hydrolase activity, acting on ester bonds (GO:0016788);;	--	--	--	--	GDSL-like Lipase/Acylhydrolase	GDSL esterase/lipase LTL1 OS=Arabidopsis thaliana OX=3702 GN=LTL1 PE=2 SV=1	S	Function unknown	GDSL esterase/lipase LTL1-like [Olea europaea var. sylvestris]
EVM0031611	[G]	Carbohydrate transport and metabolism	Molecular Function: receptor activity (GO:0004872);;	--	--	--	--	Auxin binding protein;; Cupin domain;; Cupin	Auxin-binding protein T85 OS=Nicotiana tabacum OX=4097 GN=T85 PE=3 SV=1	S	Function unknown	auxin-binding protein T85-like [Olea europaea var. sylvestris]
[truncated: 33,479 more rows]
