# Supplementary material for: Transcriptomic responses to drought stress among natural populations provide insights into local adaptation of weeping forsythia
Source: BMC Plant Biol. 2021 Jun 15;21:273. doi: 10.1186/s12870-021-03075-6 (PMC8204298; doi:10.1186/s12870-021-03075-6)
Supplement: Supplementary file 3 — Additional file 3. The GO and KEGG enrichment in four populations. [file 12870_2021_3075_MOESM3_ESM.xlsx]

## Sheet: Sheet1
Additional file 3 The GO and KEGG enrichment in four populations.
ID	Description	Enrich Factor	p-value	q-value	Gene ID
HBWZ
Go Enrichment
Biological_Process
GO:0015979	photosynthesis	3.18	1.96744e-12	1.57396e-09	EVM0000212;EVM0000864;EVM0001934;EVM0002212;EVM0002645;EVM0002685;EVM0003035;EVM0003865;EVM0004399;EVM0006646;EVM0010949;EVM0011099;EVM0012455;EVM0012587;EVM0013235;EVM0014337;EVM0015145;EVM0015196;EVM0015874;EVM0016428;EVM0016617;EVM0016663;EVM0018585;EVM0020277;EVM0020869;EVM0020919;EVM0021330;EVM0021957;EVM0022104;EVM0023439;EVM0023684;EVM0023990;EVM0024543;EVM0026485;EVM0026852;EVM0027666;EVM…
GO:0055114	oxidation-reduction process	1.38	6.95218e-10	2.78087e-07	EVM0000156;EVM0000171;EVM0000359;EVM0000454;EVM0000529;EVM0000790;EVM0001007;EVM0001182;EVM0001229;EVM0001236;EVM0001391;EVM0001430;EVM0001568;EVM0001588;EVM0001686;EVM0001757;EVM0001839;EVM0002061;EVM0002124;EVM0002197;EVM0002253;EVM0002410;EVM0002599;EVM0002919;EVM0003016;EVM0003058;EVM0003070;EVM0003214;EVM0003362;EVM0003374;EVM0003627;EVM0003888;EVM0003889;EVM0003920;EVM0003923;EVM0004273;EVM…
GO:0009073	aromatic amino acid family biosynthetic process	5.68	1.32959e-07	3.54558e-05	EVM0007928;EVM0008694;EVM0009754;EVM0012720;EVM0013679;EVM0014177;EVM0019603;EVM0019638;EVM0020196;EVM0023324;EVM0026781
GO:0003333	amino acid transmembrane transport	2.98	3.01278e-06	0.000602555	EVM0005408;EVM0005488;EVM0005743;EVM0006277;EVM0007543;EVM0007956;EVM0010869;EVM0012021;EVM0014445;EVM0014970;EVM0016514;EVM0016950;EVM0018340;EVM0020354;EVM0023124;EVM0023664;EVM0024343;EVM0026270;EVM0028367;EVM0029011
GO:0046323	glucose import	4.06	1.6291e-05	0.00186668	EVM0000271;EVM0007912;EVM0010330;EVM0011203;EVM0014742;EVM0016051;EVM0021493;EVM0022372;EVM0025676;EVM0032496;Forsythia_suspensa_newGene_16046
GO:1904659	glucose transmembrane transport	4.06	1.6291e-05	0.00186668	EVM0000271;EVM0007912;EVM0011203;EVM0014742;EVM0016051;EVM0016791;EVM0021493;EVM0022372;EVM0025676;EVM0032496;Forsythia_suspensa_newGene_16046
GO:0009416	response to light stimulus	3.39	1.63334e-05	0.00186668	EVM0003848;EVM0004851;EVM0005558;EVM0005681;EVM0006872;EVM0008607;EVM0015985;EVM0016046;EVM0016327;EVM0017572;EVM0017927;EVM0019843;EVM0020863;EVM0028873
Cellular_Component
GO:0009570	chloroplast stroma	2.46	5.964e-14	9.41685e-12	EVM0000369;EVM0000949;EVM0001162;EVM0002852;EVM0002861;EVM0002977;EVM0004382;EVM0004519;EVM0004765;EVM0004930;EVM0005093;EVM0005330;EVM0006035;EVM0006038;EVM0006495;EVM0007071;EVM0007216;EVM0007448;EVM0008432;EVM0008517;EVM0008579;EVM0008694;EVM0009772;EVM0009788;EVM0010949;EVM0012710;EVM0012720;EVM0013223;EVM0013397;EVM0014466;EVM0014510;EVM0014815;EVM0015057;EVM0015514;EVM0015874;EVM0017064;EVM…
GO:0009941	chloroplast envelope	2.66	3.89873e-13	3.07795e-11	EVM0000850;EVM0000949;EVM0001162;EVM0001338;EVM0001635;EVM0002852;EVM0003848;EVM0004382;EVM0004765;EVM0004851;EVM0005166;EVM0005255;EVM0005681;EVM0006038;EVM0006445;EVM0006790;EVM0007216;EVM0008122;EVM0008432;EVM0009398;EVM0009772;EVM0010600;EVM0011791;EVM0011875;EVM0012096;EVM0013208;EVM0013464;EVM0015057;EVM0015344;EVM0015985;EVM0016046;EVM0016327;EVM0016777;EVM0017487;EVM0017572;EVM0019303;EVM…
GO:0009654	photosystem II oxygen evolving complex	4.99	1.14977e-10	6.05141e-09	EVM0000212;EVM0001934;EVM0002645;EVM0002685;EVM0003865;EVM0006646;EVM0014596;EVM0015874;EVM0016428;EVM0018585;EVM0019690;EVM0020394;EVM0021613;EVM0021957;EVM0023684;EVM0024268;EVM0024543;EVM0026485;EVM0029952
GO:0019898	extrinsic component of membrane	4.89	5.81192e-10	2.29418e-08	EVM0000212;EVM0001934;EVM0002645;EVM0002685;EVM0003865;EVM0006646;EVM0014596;EVM0015874;EVM0016428;EVM0018585;EVM0019690;EVM0020394;EVM0021613;EVM0021957;EVM0023684;EVM0024268;EVM0026485;EVM0029952
GO:0009507	chloroplast	1.62	1.28596e-08	4.06091e-07	EVM0000073;EVM0000153;EVM0000864;EVM0000881;EVM0001213;EVM0001307;EVM0001318;EVM0001387;EVM0001741;EVM0002089;EVM0002092;EVM0002212;EVM0002956;EVM0003069;EVM0003316;EVM0003362;EVM0003889;EVM0004310;EVM0004372;EVM0004399;EVM0005076;EVM0005101;EVM0005632;EVM0005678;EVM0005753;EVM0006150;EVM0006667;EVM0006695;EVM0006776;EVM0006887;EVM0007252;EVM0007397;EVM0007717;EVM0008649;EVM0009317;EVM0009501;EVM…
GO:0016021	integral component of membrane	1.15	1.05316e-07	2.77147e-06	EVM0000074;EVM0000087;EVM0000142;EVM0000155;EVM0000189;EVM0000198;EVM0000217;EVM0000231;EVM0000324;EVM0000332;EVM0000492;EVM0000609;EVM0000622;EVM0000707;EVM0000716;EVM0000757;EVM0000776;EVM0000828;EVM0000850;EVM0000862;EVM0000864;EVM0000888;EVM0000940;EVM0000944;EVM0000947;EVM0000999;EVM0001007;EVM0001053;EVM0001093;EVM0001122;EVM0001198;EVM0001236;EVM0001307;EVM0001312;EVM0001353;EVM0001386;EVM…
GO:0009538	photosystem I reaction center	7.88	5.25505e-07	1.18535e-05	EVM0002212;EVM0003035;EVM0004399;EVM0012587;EVM0016617;EVM0016663;EVM0031015
GO:0009534	chloroplast thylakoid	3.15	1.12e-06	2.21053e-05	EVM0001162;EVM0001635;EVM0002905;EVM0010600;EVM0010949;EVM0011963;EVM0013208;EVM0014177;EVM0014427;EVM0014510;EVM0015874;EVM0017064;EVM0020225;EVM0020363;EVM0023642;EVM0025166;EVM0027693;EVM0028629;EVM0028900;EVM0030040
GO:0005887	integral component of plasma membrane	2.03	5.2809e-06	9.26473e-05	EVM0000271;EVM0000322;EVM0001338;EVM0002999;EVM0004218;EVM0005405;EVM0005521;EVM0007128;EVM0007684;EVM0007884;EVM0007912;EVM0009997;EVM0010330;EVM0011203;EVM0011431;EVM0012316;EVM0013765;EVM0014742;EVM0015072;EVM0015481;EVM0016051;EVM0016608;EVM0016685;EVM0016777;EVM0017464;EVM0021493;EVM0022372;EVM0023020;EVM0023404;EVM0024061;EVM0024663;EVM0024708;EVM0024984;EVM0025676;EVM0027474;EVM0029371;EVM…
GO:0031977	thylakoid lumen	4.73	2.04316e-05	0.000322604	EVM0001387;EVM0002685;EVM0003865;EVM0008607;EVM0011875;EVM0015370;EVM0015874;EVM0019987;EVM0022786
GO:0009508	plastid chromosome	5.63	0.000551289	0.00791324	EVM0002092;EVM0002861;EVM0005101;EVM0009398;EVM0023642
Molecular_Function
GO:0015171	amino acid transmembrane transporter activity	3.28	9.87909e-07	0.0006541	EVM0005408;EVM0005488;EVM0005743;EVM0006277;EVM0007543;EVM0007956;EVM0010869;EVM0014445;EVM0014970;EVM0016514;EVM0016950;EVM0018340;EVM0020354;EVM0023124;EVM0023664;EVM0024343;EVM0026270;EVM0028367;EVM0029011
GO:0005355	glucose transmembrane transporter activity	4.06	1.61968e-05	0.00536201	EVM0000271;EVM0007912;EVM0010330;EVM0011203;EVM0014742;EVM0016051;EVM0021493;EVM0022372;EVM0025676;EVM0032496;Forsythia_suspensa_newGene_16046
GO:0031409	pigment binding	6.65	2.84055e-05	0.00626914	EVM0003848;EVM0004851;EVM0015985;EVM0016046;EVM0016327;EVM0017572
KEGG Enrichment
ko00710	Carbon fixation in photosynthetic organisms	2.53	1.11591e-06	9.74954e-05	EVM0000171;EVM0000359;EVM0001308;EVM0001741;EVM0004087;EVM0005076;EVM0006150;EVM0006339;EVM0006667;EVM0008526;EVM0011189;EVM0011633;EVM0012790;EVM0014518;EVM0019227;EVM0019421;EVM0020462;EVM0020869;EVM0021334;EVM0021818;EVM0022909;EVM0023700;EVM0024788;EVM0027582;EVM0028055;EVM0028964;EVM0029414;EVM0030398;EVM0031337
ko00052	Galactose metabolism	2.52	2.8505e-06	0.00010907	EVM0002682;EVM0003470;EVM0005745;EVM0006298;EVM0007201;EVM0008255;EVM0009036;EVM0009130;EVM0010239;EVM0010889;EVM0013346;EVM0013447;EVM0013552;EVM0014632;EVM0014883;EVM0015279;EVM0018373;EVM0019775;EVM0020171;EVM0023891;EVM0024253;EVM0024615;EVM0024910;EVM0024940;EVM0030469;EVM0031234;EVM0032217
ko01200	Carbon metabolism	1.67	3.74516e-06	0.00010907	EVM0000171;EVM0000227;EVM0000359;EVM0000529;EVM0000729;EVM0001229;EVM0001308;EVM0001581;EVM0001588;EVM0001741;EVM0003058;EVM0004087;EVM0005076;EVM0006035;EVM0006150;EVM0006204;EVM0006298;EVM0006339;EVM0006375;EVM0006667;EVM0007179;EVM0007621;EVM0008526;EVM0009057;EVM0010273;EVM0011189;EVM0011383;EVM0011633;EVM0011672;EVM0012790;EVM0013104;EVM0013934;EVM0014473;EVM0014518;EVM0014556;EVM0014883;EVM…
ko00195	Photosynthesis	1.98	7.089e-06	0.000154839	EVM0000212;EVM0000864;EVM0001934;EVM0002212;EVM0002763;EVM0002851;EVM0003035;EVM0004399;EVM0004495;EVM0006646;EVM0011099;EVM0012587;EVM0013612;EVM0014596;EVM0015145;EVM0015173;EVM0015554;EVM0015804;EVM0016617;EVM0016663;EVM0018585;EVM0019279;EVM0020394;EVM0020919;EVM0021613;EVM0021957;EVM0022717;EVM0023684;EVM0023990;EVM0024543;EVM0026443;EVM0026459;EVM0026852;EVM0027666;EVM0027953;EVM0029952;EVM…
ko01230	Biosynthesis of amino acids	1.67	1.55118e-05	0.000271048	EVM0000171;EVM0000359;EVM0000541;EVM0001308;EVM0001581;EVM0001682;EVM0001798;EVM0001806;EVM0002237;EVM0004087;EVM0004372;EVM0005366;EVM0006035;EVM0006298;EVM0006339;EVM0007179;EVM0007621;EVM0008526;EVM0008694;EVM0009754;EVM0009772;EVM0011076;EVM0011189;EVM0011633;EVM0012720;EVM0013223;EVM0013679;EVM0013934;EVM0014177;EVM0014473;EVM0014518;EVM0014556;EVM0015287;EVM0015808;EVM0016659;EVM0017831;EVM…
ko00196	Photosynthesis - antenna proteins	4.01	2.03444e-05	0.000296243	EVM0003848;EVM0004851;EVM0006557;EVM0015493;EVM0015985;EVM0016046;EVM0016327;EVM0017572;EVM0017897;EVM0021992;EVM0023083
ko00400	Phenylalanine, tyrosine and tryptophan biosynthesis	2.48	4.74629e-05	0.000592395	EVM0001308;EVM0001798;EVM0001806;EVM0004372;EVM0008694;EVM0009754;EVM0009772;EVM0011076;EVM0012720;EVM0013223;EVM0013679;EVM0014177;EVM0019164;EVM0019603;EVM0019638;EVM0020196;EVM0023324;EVM0026781;EVM0028721;EVM0029577;EVM0029974
ko00030	Pentose phosphate pathway	2.23	0.000355803	0.00348062	EVM0000227;EVM0001588;EVM0006298;EVM0006339;EVM0006667;EVM0007621;EVM0011383;EVM0011633;EVM0014556;EVM0019227;EVM0020025;EVM0021782;EVM0022909;EVM0023700;EVM0026433;EVM0027582;EVM0028383;EVM0028452;EVM0028964;EVM0029414
ko00906	Carotenoid biosynthesis	2.67	0.000358546	0.00348062	EVM0003923;EVM0007104;EVM0008607;EVM0010334;EVM0011417;EVM0013160;EVM0013439;EVM0018037;EVM0019442;EVM0022005;EVM0023079;EVM0024555;EVM0024860;EVM0030977
ko00592	alpha-Linolenic acid metabolism	2.15	0.00106449	0.00930032	EVM0001182;EVM0005022;EVM0009364;EVM0009501;EVM0010572;EVM0012374;EVM0015037;EVM0015341;EVM0015812;EVM0015945;EVM0021177;EVM0021566;EVM0022271;EVM0022470;EVM0023765;EVM0025583;EVM0028900;EVM0030978
ko00941	Flavonoid biosynthesis	2.6	0.00123358	0.00979779	EVM0006065;EVM0009007;EVM0012471;EVM0014322;EVM0015203;EVM0017927;EVM0022348;EVM0024047;EVM0025530;EVM0027675;EVM0032495;EVM0032724
SXWL
Go Enrichment
Biological_Process
GO:0015979	photosynthesis	4.96	1.16403e-17	6.81262e-15	EVM0000212;EVM0000864;EVM0002212;EVM0002645;EVM0002685;EVM0003035;EVM0004399;EVM0006646;EVM0008724;EVM0010949;EVM0011099;EVM0012455;EVM0012587;EVM0013235;EVM0014337;EVM0015145;EVM0015196;EVM0016428;EVM0016617;EVM0016663;EVM0018585;EVM0020510;EVM0020869;EVM0020919;EVM0021957;EVM0022399;EVM0023990;EVM0024543;EVM0026265;EVM0026485;EVM0026852;EVM0027666;EVM0029952;EVM0030193;EVM0030453;EVM0031015;EVM…
GO:0055114	oxidation-reduction process	1.46	2.55379e-08	7.4732e-06	EVM0000454;EVM0000766;EVM0001106;EVM0001182;EVM0001391;EVM0001539;EVM0001568;EVM0001757;EVM0001874;EVM0002253;EVM0003058;EVM0003070;EVM0003214;EVM0003374;EVM0003583;EVM0003627;EVM0003764;EVM0003967;EVM0004052;EVM0004163;EVM0004273;EVM0005022;EVM0005076;EVM0005169;EVM0005318;EVM0005575;EVM0005614;EVM0005647;EVM0005986;EVM0006065;EVM0006093;EVM0006109;EVM0006231;EVM0006375;EVM0006468;EVM0006552;EVM…
GO:0032544	plastid translation	13.06	1.99018e-07	3.8826e-05	EVM0001162;EVM0004930;EVM0007293;EVM0020225;EVM0026642;EVM0027503
GO:0009765	photosynthesis, light harvesting	8.71	4.31897e-07	6.31934e-05	EVM0015493;EVM0017897;EVM0021992;EVM0023083;EVM0023567;EVM0025327;EVM0029338;EVM0030273
GO:0018298	protein-chromophore linkage	3.73	2.78653e-06	0.000326171	EVM0001307;EVM0001822;EVM0010421;EVM0011399;EVM0015493;EVM0015985;EVM0016046;EVM0017572;EVM0017897;EVM0021992;EVM0022399;EVM0023083;EVM0023567;EVM0025327;EVM0029338;EVM0030273
Cellular_Component
GO:0009941	chloroplast envelope	3.08	5.05143e-11	3.37743e-09	EVM0000949;EVM0001162;EVM0001338;EVM0001822;EVM0002852;EVM0005681;EVM0006038;EVM0006445;EVM0007216;EVM0009398;EVM0009908;EVM0010600;EVM0011791;EVM0011875;EVM0012096;EVM0012347;EVM0013232;EVM0015057;EVM0015985;EVM0016046;EVM0017487;EVM0017572;EVM0019301;EVM0019303;EVM0020225;EVM0020307;EVM0020537;EVM0023336;EVM0024167;EVM0024685;EVM0025130;EVM0025333;EVM0026642;EVM0027503;EVM0028373;EVM0028776;EVM…
GO:0009654	photosystem II oxygen evolving complex	7.01	5.88727e-11	3.37743e-09	EVM0000212;EVM0002645;EVM0002685;EVM0006646;EVM0014596;EVM0016428;EVM0018585;EVM0019690;EVM0020394;EVM0021613;EVM0021957;EVM0024543;EVM0026265;EVM0026485;EVM0029952;EVM0032048
GO:0009570	chloroplast stroma	2.7	1.69211e-10	6.47156e-09	EVM0000949;EVM0001162;EVM0002852;EVM0004519;EVM0004930;EVM0005330;EVM0006038;EVM0006495;EVM0007071;EVM0007216;EVM0008517;EVM0008579;EVM0009908;EVM0010949;EVM0012203;EVM0012347;EVM0013232;EVM0013397;EVM0014466;EVM0014531;EVM0014815;EVM0015057;EVM0015514;EVM0016043;EVM0017064;EVM0017487;EVM0019164;EVM0019303;EVM0020225;EVM0020307;EVM0020876;EVM0022668;EVM0023232;EVM0023336;EVM0023385;EVM0024139;EVM…
GO:0009538	photosystem I reaction center	13.14	1.44642e-08	4.14893e-07	EVM0002212;EVM0003035;EVM0004399;EVM0012587;EVM0016617;EVM0016663;EVM0031015
GO:0019898	extrinsic component of membrane	5.89	5.68792e-08	1.30523e-06	EVM0000212;EVM0002645;EVM0002685;EVM0006646;EVM0014596;EVM0016428;EVM0018585;EVM0019690;EVM0020394;EVM0021613;EVM0021957;EVM0026485;EVM0029952
GO:0009534	chloroplast thylakoid	4.47	7.44055e-08	1.42284e-06	EVM0001162;EVM0002905;EVM0009097;EVM0010600;EVM0010949;EVM0012203;EVM0014177;EVM0014427;EVM0017064;EVM0020225;EVM0020363;EVM0020537;EVM0021950;EVM0023642;EVM0025166;EVM0027693;EVM0028629
GO:0009522	photosystem I	4.67	8.78295e-08	1.43961e-06	EVM0001822;EVM0011099;EVM0015493;EVM0015985;EVM0016046;EVM0017897;EVM0019279;EVM0020919;EVM0021992;EVM0022399;EVM0023567;EVM0023990;EVM0025327;EVM0026852;EVM0029338;EVM0030273
GO:0009535	chloroplast thylakoid membrane	2.19	3.29846e-07	4.73069e-06	EVM0000990;EVM0001822;EVM0002672;EVM0002685;EVM0003374;EVM0005681;EVM0006646;EVM0007071;EVM0007797;EVM0008607;EVM0009398;EVM0010421;EVM0011399;EVM0011791;EVM0011875;EVM0012096;EVM0012954;EVM0013170;EVM0014393;EVM0015493;EVM0015985;EVM0016046;EVM0017572;EVM0017583;EVM0017897;EVM0019550;EVM0020394;EVM0021373;EVM0021613;EVM0021992;EVM0022399;EVM0022786;EVM0023083;EVM0023567;EVM0024685;EVM0025327;EVM…
GO:0009507	chloroplast	1.72	7.77959e-07	9.91784e-06	EVM0000073;EVM0000864;EVM0000881;EVM0001307;EVM0001318;EVM0001387;EVM0001617;EVM0001741;EVM0002212;EVM0002956;EVM0003316;EVM0004399;EVM0005076;EVM0005101;EVM0005632;EVM0005678;EVM0005753;EVM0006150;EVM0006667;EVM0006694;EVM0006887;EVM0007293;EVM0007397;EVM0007717;EVM0008649;EVM0010048;EVM0011329;EVM0011929;EVM0012460;EVM0012556;EVM0013107;EVM0013140;EVM0013235;EVM0013256;EVM0013371;EVM0013518;EVM…
GO:0016021	integral component of membrane	1.18	4.34038e-06	4.98002e-05	EVM0000087;EVM0000155;EVM0000189;EVM0000231;EVM0000324;EVM0000492;EVM0000609;EVM0000659;EVM0000717;EVM0000766;EVM0000863;EVM0000864;EVM0000923;EVM0000940;EVM0000990;EVM0000999;EVM0001093;EVM0001106;EVM0001128;EVM0001277;EVM0001307;EVM0001335;EVM0001353;EVM0001391;EVM0001442;EVM0001459;EVM0001507;EVM0001515;EVM0001539;EVM0001567;EVM0001662;EVM0001735;EVM0001757;EVM0001822;EVM0001938;EVM0001961;EVM…
GO:0009579	thylakoid	3.87	0.00015047	0.00149596	EVM0002684;EVM0004930;EVM0005621;EVM0006495;EVM0009908;EVM0015514;EVM0017487;EVM0020307;EVM0020415;EVM0023071
GO:0010598	NAD(P)H dehydrogenase complex (plastoquinone)	10.52	0.000156458	0.00149596	EVM0014393;EVM0026369;EVM0029444;EVM0033061
GO:0031977	thylakoid lumen	5.26	0.000525244	0.00463575	EVM0001387;EVM0002685;EVM0008607;EVM0011875;EVM0015370;EVM0022786
Molecular_Function
GO:0016168	chlorophyll binding	4.5	2.79924e-08	1.35542e-05	EVM0001307;EVM0001822;EVM0010421;EVM0011099;EVM0011399;EVM0015493;EVM0015985;EVM0016046;EVM0017572;EVM0017897;EVM0020919;EVM0021992;EVM0022399;EVM0023083;EVM0023567;EVM0025327;EVM0029338;EVM0030273
KEGG Enrichment
ko00195	Photosynthesis	3.27	5.97672e-13	5.78798e-11	EVM0000212;EVM0000864;EVM0002212;EVM0002763;EVM0002851;EVM0003035;EVM0004399;EVM0004495;EVM0006646;EVM0008724;EVM0010421;EVM0011099;EVM0011399;EVM0012587;EVM0014596;EVM0015145;EVM0015173;EVM0015554;EVM0016617;EVM0016663;EVM0018585;EVM0019279;EVM0020394;EVM0020919;EVM0021613;EVM0021957;EVM0022399;EVM0022717;EVM0023990;EVM0024543;EVM0025873;EVM0026265;EVM0026459;EVM0026852;EVM0027666;EVM0027953;EVM…
ko00196	Photosynthesis - antenna proteins	6.88	1.67625e-08	8.11659e-07	EVM0001822;EVM0015493;EVM0015985;EVM0016046;EVM0017572;EVM0017897;EVM0021992;EVM0023083;EVM0023567;EVM0025327;EVM0029338;EVM0030273
ko00052	Galactose metabolism	3.23	5.31241e-07	1.71488e-05	EVM0003470;EVM0006298;EVM0007201;EVM0008255;EVM0009036;EVM0009130;EVM0010239;EVM0010408;EVM0010889;EVM0013346;EVM0014632;EVM0015279;EVM0018373;EVM0020171;EVM0023891;EVM0024253;EVM0024615;EVM0024910;EVM0024940;EVM0030469;EVM0031234;EVM0032217
ko00710	Carbon fixation in photosynthetic organisms	3.02	1.83813e-06	4.45022e-05	EVM0001308;EVM0001741;EVM0005076;EVM0006020;EVM0006150;EVM0006339;EVM0006667;EVM0008526;EVM0012790;EVM0014518;EVM0019421;EVM0020462;EVM0020869;EVM0021818;EVM0022909;EVM0023700;EVM0024788;EVM0025665;EVM0027582;EVM0028731;EVM0028964;EVM0029414
ko01200	Carbon metabolism	1.84	1.09933e-05	0.000212923	EVM0000003;EVM0000747;EVM0001308;EVM0001741;EVM0003058;EVM0003086;EVM0003379;EVM0005076;EVM0005614;EVM0006020;EVM0006150;EVM0006298;EVM0006339;EVM0006375;EVM0006667;EVM0007621;EVM0008526;EVM0009057;EVM0011383;EVM0012203;EVM0012790;EVM0013311;EVM0013792;EVM0014473;EVM0014518;EVM0014556;EVM0016659;EVM0017162;EVM0017635;EVM0017846;EVM0019088;EVM0019421;EVM0019970;EVM0020025;EVM0020462;EVM0020869;EVM…
ko00030	Pentose phosphate pathway	2.63	0.000415804	0.00671122	EVM0006020;EVM0006298;EVM0006339;EVM0006667;EVM0007621;EVM0011383;EVM0014556;EVM0020025;EVM0022909;EVM0023700;EVM0027582;EVM0028383;EVM0028731;EVM0028964;EVM0029414
SXHM
Go Enrichment
Biological_Process
GO:0015979	photosynthesis	4.19	2.44919e-10	1.28131e-07	EVM0000212;EVM0000864;EVM0002212;EVM0002685;EVM0002984;EVM0003035;EVM0004399;EVM0006646;EVM0011099;EVM0012587;EVM0013235;EVM0014337;EVM0015145;EVM0015196;EVM0016617;EVM0016663;EVM0017742;EVM0018585;EVM0020869;EVM0022104;EVM0026852;EVM0027666;EVM0029952;EVM0030193;EVM0031015;EVM0032330
GO:0055114	oxidation-reduction process	1.38	3.70669e-05	0.00969593	EVM0001106;EVM0001229;EVM0001391;EVM0001568;EVM0001757;EVM0002061;EVM0002125;EVM0002919;EVM0003058;EVM0003070;EVM0003214;EVM0003374;EVM0003386;EVM0003583;EVM0003923;EVM0004273;EVM0004703;EVM0004969;EVM0005022;EVM0005030;EVM0005169;EVM0005558;EVM0005575;EVM0005647;EVM0006109;EVM0006204;EVM0006375;EVM0006430;EVM0006468;EVM0006502;EVM0006581;EVM0006662;EVM0006667;EVM0006942;EVM0007055;EVM0007172;EVM…
Cellular_Component
GO:0009538	photosystem I reaction center	15.81	3.95206e-09	3.25628e-07	EVM0002212;EVM0003035;EVM0004399;EVM0012587;EVM0016617;EVM0016663;EVM0031015
GO:0016021	integral component of membrane	1.25	6.58183e-09	3.25628e-07	EVM0000087;EVM0000324;EVM0000609;EVM0000696;EVM0000776;EVM0000864;EVM0000930;EVM0000940;EVM0000944;EVM0001093;EVM0001106;EVM0001151;EVM0001307;EVM0001391;EVM0001442;EVM0001459;EVM0001507;EVM0001515;EVM0001567;EVM0001640;EVM0001681;EVM0001757;EVM0001822;EVM0001938;EVM0001961;EVM0002212;EVM0002490;EVM0002504;EVM0002672;EVM0002706;EVM0002727;EVM0002756;EVM0002769;EVM0002784;EVM0002821;EVM0002956;EVM…
GO:0009522	photosystem I	4.22	1.55959e-05	0.000514391	EVM0001822;EVM0004851;EVM0006557;EVM0011099;EVM0016046;EVM0016327;EVM0017742;EVM0017897;EVM0019279;EVM0021992;EVM0025327;EVM0026852
GO:0009941	chloroplast envelope	2.35	3.96542e-05	0.00098092	EVM0001338;EVM0001822;EVM0004851;EVM0005166;EVM0005255;EVM0005681;EVM0006445;EVM0007839;EVM0009398;EVM0011791;EVM0015057;EVM0016046;EVM0016327;EVM0017572;EVM0019303;EVM0020307;EVM0020537;EVM0023853;EVM0024167;EVM0024685;EVM0025130;EVM0025333;EVM0027503;EVM0028373;EVM0029150;EVM0030478
GO:0010598	NAD(P)H dehydrogenase complex (plastoquinone)	12.65	7.5452e-05	0.00149316	EVM0014393;EVM0026369;EVM0029444;EVM0033061
GO:0005886	plasma membrane	1.52	0.000116003	0.00191303	EVM0000073;EVM0000324;EVM0000365;EVM0000526;EVM0000940;EVM0000944;EVM0001155;EVM0001961;EVM0002061;EVM0002556;EVM0002609;EVM0002727;EVM0002731;EVM0002756;EVM0002769;EVM0003316;EVM0003544;EVM0003662;EVM0004034;EVM0004987;EVM0005166;EVM0005749;EVM0006446;EVM0007141;EVM0007267;EVM0007495;EVM0009467;EVM0010446;EVM0011594;EVM0012203;EVM0012456;EVM0012519;EVM0012855;EVM0014446;EVM0014790;EVM0015236;EVM…
GO:0009535	chloroplast thylakoid membrane	1.89	0.000310086	0.00398533	EVM0001822;EVM0002672;EVM0002685;EVM0002984;EVM0003374;EVM0004851;EVM0005681;EVM0006557;EVM0006646;EVM0007071;EVM0008607;EVM0009398;EVM0011791;EVM0012954;EVM0014393;EVM0016046;EVM0016327;EVM0017572;EVM0017583;EVM0017742;EVM0017897;EVM0020394;EVM0021992;EVM0022786;EVM0023083;EVM0024685;EVM0025327;EVM0026369;EVM0026443;EVM0027524;EVM0029444;EVM0030478;EVM0031005
GO:0019898	extrinsic component of membrane	4.36	0.000322218	0.00398533	EVM0000212;EVM0002685;EVM0006646;EVM0014596;EVM0018585;EVM0019690;EVM0020394;EVM0029952
GO:0009654	photosystem II oxygen evolving complex	4.22	0.000415294	0.0045658	EVM0000212;EVM0002685;EVM0006646;EVM0014596;EVM0018585;EVM0019690;EVM0020394;EVM0029952
GO:0055028	cortical microtubule	11.86	0.000960785	0.00950671	EVM0008939;EVM0021174;EVM0025148
Molecular_Function
GO:0005215	transporter activity	2.6	1.92344e-06	0.000858461	EVM0000609;EVM0001442;EVM0002784;EVM0003439;EVM0003811;EVM0004131;EVM0004326;EVM0004807;EVM0006531;EVM0007925;EVM0008924;EVM0009186;EVM0011831;EVM0013055;EVM0013495;EVM0016698;EVM0018137;EVM0018192;EVM0018666;EVM0019927;EVM0022633;EVM0022745;EVM0023030;EVM0023935;EVM0027956;EVM0028228;EVM0028612;EVM0030207;EVM0030802
GO:0016168	chlorophyll binding	4.01	1.32006e-05	0.00239028	EVM0001307;EVM0001822;EVM0004851;EVM0006557;EVM0011099;EVM0016046;EVM0016327;EVM0017572;EVM0017742;EVM0017897;EVM0021992;EVM0023083;EVM0025327
GO:0031409	pigment binding	11.67	1.60667e-05	0.00239028	EVM0001822;EVM0004851;EVM0016046;EVM0016327;EVM0017572
KEGG Enrichment
ko00195	Photosynthesis	3.3	3.45735e-10	2.87506e-08	EVM0000212;EVM0000864;EVM0002212;EVM0002763;EVM0002851;EVM0002984;EVM0003035;EVM0004399;EVM0006646;EVM0011099;EVM0012587;EVM0014596;EVM0015145;EVM0015173;EVM0015554;EVM0016617;EVM0016663;EVM0017742;EVM0018585;EVM0019279;EVM0020394;EVM0022717;EVM0025873;EVM0026443;EVM0026459;EVM0026852;EVM0027666;EVM0027953;EVM0029952;EVM0030193;EVM0030478;EVM0031005;EVM0031015;EVM0032330
ko00052	Galactose metabolism	4.22	4.3452e-09	1.80669e-07	EVM0003470;EVM0005745;EVM0006298;EVM0007201;EVM0008255;EVM0009036;EVM0009130;EVM0010239;EVM0010408;EVM0010889;EVM0013346;EVM0013552;EVM0014632;EVM0015279;EVM0018373;EVM0023891;EVM0024253;EVM0024615;EVM0024910;EVM0024940;EVM0030469;EVM0032217
ko00196	Photosynthesis - antenna proteins	7.49	2.02058e-07	5.6009e-06	EVM0001822;EVM0004851;EVM0006557;EVM0016046;EVM0016327;EVM0017572;EVM0017897;EVM0021992;EVM0023083;EVM0025327
ko01200	Carbon metabolism	1.93	2.83433e-05	0.000589241	EVM0000729;EVM0001229;EVM0003058;EVM0003307;EVM0003379;EVM0004087;EVM0006150;EVM0006204;EVM0006298;EVM0006339;EVM0006375;EVM0006667;EVM0007179;EVM0008526;EVM0011383;EVM0012203;EVM0014473;EVM0014518;EVM0016659;EVM0017162;EVM0017635;EVM0017846;EVM0019088;EVM0019421;EVM0019970;EVM0020025;EVM0020462;EVM0020869;EVM0021818;EVM0022859;EVM0022909;EVM0023700;EVM0024788;EVM0026069;EVM0026433;EVM0027032;EVM…
ko00710	Carbon fixation in photosynthetic organisms	2.87	0.000110292	0.00183433	EVM0004087;EVM0006150;EVM0006339;EVM0006667;EVM0008526;EVM0014518;EVM0019421;EVM0020462;EVM0020869;EVM0021818;EVM0022909;EVM0023700;EVM0024788;EVM0028964;EVM0029414;EVM0030480
SXLJ
Go Enrichment
Biological_Process
GO:0015979	photosynthesis	4.71	2.32762e-18	1.44557e-15	EVM0000212;EVM0000864;EVM0001934;EVM0002212;EVM0002645;EVM0002685;EVM0003035;EVM0003865;EVM0004399;EVM0006646;EVM0007348;EVM0008724;EVM0010949;EVM0011099;EVM0012455;EVM0012587;EVM0013235;EVM0014337;EVM0015145;EVM0015196;EVM0016428;EVM0016617;EVM0016663;EVM0018585;EVM0019489;EVM0020869;EVM0020919;EVM0021957;EVM0022104;EVM0023990;EVM0024543;EVM0025856;EVM0026265;EVM0026485;EVM0026852;EVM0027666;EVM…
GO:0009768	photosynthesis, light harvesting in photosystem I	10.21	2.68922e-08	8.35074e-06	EVM0001822;EVM0003848;EVM0004851;EVM0015985;EVM0016046;EVM0016327;EVM0017572;EVM0021454
GO:0009765	photosynthesis, light harvesting	8.61	4.83488e-08	1.00091e-05	EVM0006557;EVM0015493;EVM0017897;EVM0019612;EVM0021992;EVM0023083;EVM0023567;EVM0025327;EVM0030273
GO:0055114	oxidation-reduction process	1.41	8.63321e-08	1.34042e-05	EVM0000019;EVM0000454;EVM0001182;EVM0001229;EVM0001391;EVM0001539;EVM0001568;EVM0001757;EVM0001854;EVM0001874;EVM0002410;EVM0002599;EVM0003070;EVM0003214;EVM0003374;EVM0003583;EVM0003620;EVM0003627;EVM0003764;EVM0003923;EVM0004273;EVM0004698;EVM0005022;EVM0005076;EVM0005104;EVM0005169;EVM0005197;EVM0005575;EVM0005647;EVM0005672;EVM0006065;EVM0006109;EVM0006231;EVM0006375;EVM0006468;EVM0006552;EVM…
GO:0010206	photosystem II repair	10.05	2.76299e-07	3.43192e-05	EVM0001530;EVM0011791;EVM0012893;EVM0013464;EVM0022717;EVM0022786;EVM0025292
GO:0032544	plastid translation	11.48	4.31084e-07	4.4621e-05	EVM0001162;EVM0004930;EVM0007293;EVM0020225;EVM0026642;EVM0027503
GO:0018298	protein-chromophore linkage	3.69	6.31186e-07	5.6e-05	EVM0001822;EVM0003848;EVM0004851;EVM0006557;EVM0015493;EVM0015985;EVM0016046;EVM0016327;EVM0017572;EVM0017897;EVM0019612;EVM0021454;EVM0021992;EVM0023083;EVM0023567;EVM0025327;EVM0030273;EVM0030556
GO:0070588	calcium ion transmembrane transport	4.86	4.72069e-06	0.000366474	EVM0007254;EVM0007684;EVM0009997;EVM0011431;EVM0016685;EVM0023404;EVM0024984;EVM0027474;EVM0030509;EVM0030730;Forsythia_suspensa_newGene_717
GO:0006556	S-adenosylmethionine biosynthetic process	6.89	6.65265e-05	0.00459072	EVM0000541;EVM0001682;EVM0005366;EVM0024386;EVM0027945;Forsythia_suspensa_newGene_368
GO:0006730	one-carbon metabolic process	3.96	0.000103589	0.00643343	EVM0000541;EVM0001682;EVM0005326;EVM0005341;EVM0005366;EVM0016697;EVM0018790;EVM0024386;EVM0027945;Forsythia_suspensa_newGene_368
Cellular_Component
GO:0009570	chloroplast stroma	3.06	2.37232e-16	1.68874e-14	EVM0000949;EVM0001162;EVM0001530;EVM0001854;EVM0002852;EVM0003009;EVM0004519;EVM0004765;EVM0004930;EVM0005093;EVM0005330;EVM0006038;EVM0006495;EVM0007071;EVM0007216;EVM0008432;EVM0008517;EVM0008579;EVM0010949;EVM0012203;EVM0012347;EVM0013223;EVM0013397;EVM0013987;EVM0014466;EVM0014510;EVM0014531;EVM0014815;EVM0015057;EVM0015386;EVM0015514;EVM0017487;EVM0019261;EVM0019303;EVM0020041;EVM0020225;EVM…
GO:0009941	chloroplast envelope	3.44	2.58759e-16	1.68874e-14	EVM0000949;EVM0001162;EVM0001338;EVM0001822;EVM0001854;EVM0002852;EVM0003848;EVM0004765;EVM0004851;EVM0005681;EVM0006038;EVM0006445;EVM0007216;EVM0008432;EVM0008735;EVM0009398;EVM0010600;EVM0011791;EVM0011875;EVM0012096;EVM0012347;EVM0013464;EVM0015057;EVM0015985;EVM0016046;EVM0016327;EVM0016777;EVM0017487;EVM0017572;EVM0018298;EVM0019303;EVM0020225;EVM0020307;EVM0020537;EVM0021454;EVM0022877;EVM…
GO:0009507	chloroplast	1.93	1.99282e-11	8.67051e-10	EVM0000073;EVM0000153;EVM0000241;EVM0000684;EVM0000864;EVM0001318;EVM0001387;EVM0001741;EVM0001958;EVM0002212;EVM0002755;EVM0002956;EVM0003069;EVM0003316;EVM0004310;EVM0004399;EVM0004479;EVM0005076;EVM0005101;EVM0005678;EVM0006150;EVM0006667;EVM0006695;EVM0006776;EVM0006887;EVM0007252;EVM0007293;EVM0007348;EVM0007397;EVM0007717;EVM0008497;EVM0008649;EVM0008884;EVM0009501;EVM0010048;EVM0010804;EVM…
GO:0009535	chloroplast thylakoid membrane	2.47	2.89286e-11	9.43985e-10	EVM0000990;EVM0001530;EVM0001822;EVM0002672;EVM0002685;EVM0002876;EVM0003354;EVM0003374;EVM0003848;EVM0003865;EVM0004851;EVM0005681;EVM0006557;EVM0006574;EVM0006646;EVM0007071;EVM0007797;EVM0008607;EVM0009398;EVM0011791;EVM0011875;EVM0012096;EVM0012954;EVM0013170;EVM0013464;EVM0013602;EVM0014393;EVM0015493;EVM0015745;EVM0015985;EVM0016046;EVM0016327;EVM0017572;EVM0017583;EVM0017897;EVM0019550;EVM…
GO:0009654	photosystem II oxygen evolving complex	6.44	4.02342e-11	1.05032e-09	EVM0000212;EVM0001934;EVM0002645;EVM0002685;EVM0003865;EVM0006646;EVM0014596;EVM0016428;EVM0018585;EVM0019690;EVM0020394;EVM0021613;EVM0021957;EVM0024543;EVM0026265;EVM0026485;EVM0029952
GO:0009522	photosystem I	5.05	2.46262e-10	5.35727e-09	EVM0001822;EVM0003848;EVM0004851;EVM0006557;EVM0011099;EVM0015493;EVM0015985;EVM0016046;EVM0016327;EVM0017897;EVM0019279;EVM0019612;EVM0020919;EVM0021454;EVM0021992;EVM0023567;EVM0023990;EVM0025327;EVM0026852;EVM0030273
GO:0009534	chloroplast thylakoid	4.55	2.38534e-09	4.44786e-08	EVM0001162;EVM0002491;EVM0008735;EVM0009097;EVM0010600;EVM0010949;EVM0012203;EVM0014177;EVM0014427;EVM0014510;EVM0020225;EVM0020363;EVM0020537;EVM0021950;EVM0023085;EVM0023642;EVM0025166;EVM0027693;EVM0028629;EVM0030040
GO:0019898	extrinsic component of membrane	5.88	3.19231e-09	5.20851e-08	EVM0000212;EVM0001934;EVM0002645;EVM0002685;EVM0003865;EVM0006646;EVM0014596;EVM0016428;EVM0018585;EVM0019690;EVM0020394;EVM0021613;EVM0021957;EVM0026485;EVM0029952
GO:0009538	photosystem I reaction center	11.36	4.01689e-08	5.82567e-07	EVM0002212;EVM0003035;EVM0004399;EVM0012587;EVM0016617;EVM0016663;EVM0031015
GO:0010287	plastoglobule	4.22	4.15006e-06	5.41693e-05	EVM0001822;EVM0003848;EVM0004851;EVM0011875;EVM0012096;EVM0014820;EVM0015985;EVM0016046;EVM0016327;EVM0017572;EVM0021454;EVM0025641;EVM0030478
GO:0010598	NAD(P)H dehydrogenase complex (plastoquinone)	11.36	5.23347e-06	6.21004e-05	EVM0014393;EVM0026369;EVM0029444;EVM0033061;Forsythia_suspensa_newGene_1723
GO:0009543	chloroplast thylakoid lumen	8.52	1.09888e-05	0.000119528	EVM0005330;EVM0012893;EVM0015745;EVM0022717;EVM0025292;EVM0031005
GO:0031977	thylakoid lumen	6.06	1.28613e-05	0.000129134	EVM0001387;EVM0002685;EVM0003865;EVM0008607;EVM0011875;EVM0015370;EVM0022786;EVM0031094
GO:0009579	thylakoid	4.01	1.78893e-05	0.000166787	EVM0001854;EVM0002684;EVM0004930;EVM0005621;EVM0006495;EVM0015514;EVM0017465;EVM0017487;EVM0020307;EVM0020415;EVM0023071;EVM0029683
GO:0016021	integral component of membrane	1.14	9.95088e-05	0.000865901	EVM0000087;EVM0000092;EVM0000155;EVM0000189;EVM0000198;EVM0000231;EVM0000324;EVM0000659;EVM0000757;EVM0000776;EVM0000863;EVM0000864;EVM0000940;EVM0000944;EVM0000947;EVM0000990;EVM0001218;EVM0001277;EVM0001335;EVM0001353;EVM0001391;EVM0001419;EVM0001442;EVM0001459;EVM0001487;EVM0001507;EVM0001515;EVM0001530;EVM0001539;EVM0001600;EVM0001735;EVM0001757;EVM0001822;EVM0001938;EVM0001985;EVM0002131;EVM…
GO:0005887	integral component of plasma membrane	2.07	0.000120719	0.000984814	EVM0001338;EVM0005405;EVM0005521;EVM0007128;EVM0007684;EVM0008102;EVM0009997;EVM0011203;EVM0011431;EVM0012323;EVM0012725;EVM0013765;EVM0014742;EVM0015072;EVM0016608;EVM0016685;EVM0016777;EVM0017464;EVM0020537;EVM0023404;EVM0024393;EVM0024984;EVM0025889;EVM0027474;EVM0029834;EVM0030730;EVM0031226;EVM0032496;Forsythia_suspensa_newGene_16046
Molecular_Function
GO:0016168	chlorophyll binding	4.2	3.14589e-08	8.59514e-06	EVM0001822;EVM0003848;EVM0004851;EVM0006557;EVM0011099;EVM0015493;EVM0015985;EVM0016046;EVM0016327;EVM0017572;EVM0017897;EVM0019612;EVM0020919;EVM0021454;EVM0021992;EVM0023083;EVM0023567;EVM0025327;EVM0030273
GO:0031409	pigment binding	11.7	3.27927e-08	8.59514e-06	EVM0001822;EVM0003848;EVM0004851;EVM0015985;EVM0016046;EVM0016327;EVM0017572
GO:0005388	calcium-transporting ATPase activity	6.44	1.38706e-07	2.42371e-05	EVM0007254;EVM0007684;EVM0009997;EVM0011431;EVM0016685;EVM0023404;EVM0024984;EVM0027474;EVM0030509;EVM0030730;Forsythia_suspensa_newGene_717
GO:0004478	methionine adenosyltransferase activity	7.02	5.98169e-05	0.00783916	EVM0000541;EVM0001682;EVM0005366;EVM0024386;EVM0027945;Forsythia_suspensa_newGene_368
KEGG Enrichment
ko00196	Photosynthesis - antenna proteins	8.55	2.47257e-14	2.18627e-12	EVM0001822;EVM0003848;EVM0004851;EVM0006557;EVM0015493;EVM0015985;EVM0016046;EVM0016327;EVM0017572;EVM0017897;EVM0019612;EVM0021454;EVM0021992;EVM0023083;EVM0023567;EVM0025327;EVM0030273
ko00195	Photosynthesis	2.86	5.53376e-11	2.44651e-09	EVM0000212;EVM0000864;EVM0001218;EVM0001934;EVM0002212;EVM0002763;EVM0002851;EVM0003035;EVM0004399;EVM0004495;EVM0006574;EVM0006646;EVM0008724;EVM0011099;EVM0012587;EVM0014596;EVM0015145;EVM0015173;EVM0015554;EVM0016617;EVM0016663;EVM0018585;EVM0019279;EVM0020394;EVM0020919;EVM0021613;EVM0021957;EVM0022717;EVM0023990;EVM0024543;EVM0025873;EVM0026265;EVM0026459;EVM0026852;EVM0027370;EVM0027666;EVM…
ko00710	Carbon fixation in photosynthetic organisms	3.61	1.62083e-10	4.77717e-09	EVM0001308;EVM0001741;EVM0003871;EVM0004087;EVM0005076;EVM0006150;EVM0006339;EVM0006667;EVM0008280;EVM0008526;EVM0010236;EVM0011189;EVM0011633;EVM0012790;EVM0013032;EVM0014518;EVM0015191;EVM0019227;EVM0019421;EVM0020462;EVM0020869;EVM0021818;EVM0022909;EVM0023700;EVM0024788;EVM0025665;EVM0028731;EVM0028964;EVM0029414;EVM0030480
ko01200	Carbon metabolism	2.02	1.82089e-08	4.02513e-07	EVM0000003;EVM0000747;EVM0001229;EVM0001308;EVM0001741;EVM0003379;EVM0003871;EVM0004087;EVM0005076;EVM0006150;EVM0006298;EVM0006339;EVM0006375;EVM0006667;EVM0007621;EVM0007950;EVM0008280;EVM0008526;EVM0009057;EVM0009409;EVM0010093;EVM0010236;EVM0011189;EVM0011633;EVM0011672;EVM0012203;EVM0012790;EVM0013032;EVM0013311;EVM0014473;EVM0014518;EVM0014556;EVM0015191;EVM0016659;EVM0017162;EVM0017635;EVM…
ko00030	Pentose phosphate pathway	3.38	1.73198e-07	3.06287e-06	EVM0003871;EVM0004595;EVM0006298;EVM0006339;EVM0006667;EVM0007621;EVM0010093;EVM0010236;EVM0011633;EVM0013032;EVM0014556;EVM0015191;EVM0019227;EVM0020025;EVM0022909;EVM0023700;EVM0023950;EVM0028383;EVM0028452;EVM0028731;EVM0028964;EVM0029414
ko01230	Biosynthesis of amino acids	1.91	2.14227e-06	3.15703e-05	EVM0000003;EVM0000541;EVM0000747;EVM0001308;EVM0001682;EVM0001806;EVM0002237;EVM0003009;EVM0003379;EVM0003871;EVM0004087;EVM0005366;EVM0006298;EVM0006339;EVM0007621;EVM0008526;EVM0009754;EVM0010093;EVM0010236;EVM0011076;EVM0011189;EVM0011392;EVM0011633;EVM0012203;EVM0013032;EVM0013223;EVM0013679;EVM0014177;EVM0014473;EVM0014518;EVM0014556;EVM0015191;EVM0015287;EVM0016659;EVM0019227;EVM0019261;EVM…
ko00052	Galactose metabolism	2.83	4.87092e-06	6.15274e-05	EVM0003470;EVM0004004;EVM0006298;EVM0007201;EVM0008255;EVM0009036;EVM0009130;EVM0010093;EVM0013346;EVM0014012;EVM0014632;EVM0015279;EVM0018373;EVM0018671;EVM0020171;EVM0023891;EVM0024253;EVM0024615;EVM0024910;EVM0024940;EVM0031234;EVM0032217
ko00906	Carotenoid biosynthesis	3.69	1.00863e-05	0.000111481	EVM0003472;EVM0003923;EVM0005197;EVM0008607;EVM0011417;EVM0013439;EVM0018037;EVM0019442;EVM0022005;EVM0023079;EVM0024860;EVM0029975;EVM0030977;EVM0031387
ko00630	Glyoxylate and dicarboxylate metabolism	2.45	8.49723e-05	0.000834815	EVM0000747;EVM0003379;EVM0005076;EVM0006375;EVM0007950;EVM0009057;EVM0009409;EVM0011672;EVM0012203;EVM0015287;EVM0017162;EVM0019088;EVM0020336;EVM0020869;EVM0021818;EVM0022622;EVM0022859;EVM0022877;EVM0026175;EVM0029722;EVM0030480
