# Supplementary material for: Transcriptomic responses to drought stress among natural populations provide insights into local adaptation of weeping forsythia
Source: BMC Plant Biol. 2021 Jun 15;21:273. doi: 10.1186/s12870-021-03075-6 (PMC8204298; doi:10.1186/s12870-021-03075-6)
Supplement: Supplementary file 4 — Additional file 4. The primers of qRT-PCR and gene function for 14 selected genes. [file 12870_2021_3075_MOESM4_ESM.xlsx]

## Sheet: Sheet1
Additional file 4 The primers of qRT-PCR and gene function for 14 selected genes.
Gene	Primers	Function of eggNOG_class_annotation
EVM0024910	F:CAACACTGCGTACCCTCTT	Posttranslational modification, protein turnover, chaperones
	R:GCTCAATCTGGCGGACTATAC
EVM0032217	F:GAGTGGCTCGAGATCATTTAGG	Function unknown
	R:GTCAGGGTGCACATTCAGATA
EVM0015636	F:CTCAAACCAGCCGAAGAAGA	Carbohydrate transport and metabolism
	R:ATGTTCCTGACGCGAGATATG
EVM0027812	F:AGTTGGTGGCGAAGAGAATAG	Signal transduction mechanisms
	R:TTGACCTCCTCATCCATTTCC
EVM0014611	F:GACAAGAGCCAAGTCCATGA	Posttranslational modification, protein turnover, chaperones
	R:GCTCCTTCCCACTGAAGAAA
EVM0003903	F:CCTCATAATTCCGGTTCGGTTA	Transcription
	R:GACTCCCGGTTCGATATCATTC
EVM0032873	F:CTGAGCTTATGAACATGGTGGA	Transcription
	R:TCAATTCCAGACCAGAAATCCC
EVM0017952	F:CTGCCAAGGTGGAGTTTGTA	Energy production and conversion
	R:TCTCCATGACTTCCTCGTATCT
EVM0023497	F:CCTCTCCGTCTTCTTCGTTATC	Transcription
	R:GGTCCATGGAATTCCTTTCTTTC
EVM0026424	F:GCATAACGCGACTTTGGTTG	Inorganic ion transport and metabolism
	R:GTTTGGATACGGGACGAGAAT
EVM0009072	F:GAAAGGCTCCGTCTCATTCTC	Transcription
	R:CTTATCGCGCCTCAGCTTAT
EVM0021811	F:GAGTAGAGGAGGAGTTTGTGTTG	Function unknown
	R:CTGGATTCATGGGTGGAGATATG
EVM0021389	F:TCAGCTGCCGAACTTTCTT	Function unknown
	R:CACCATCTCTCAGTCCGTTATC
EVM0015891	F:CTCCCAATCAGTGCTGTTCA	Function unknown
	R:CTCTTGAGGAAGTGCTTGTAGG
