# Supplementary material for: Transcriptomic responses to drought stress among natural populations provide insights into local adaptation of weeping forsythia
Source: BMC Plant Biol. 2021 Jun 15;21:273. doi: 10.1186/s12870-021-03075-6 (PMC8204298; doi:10.1186/s12870-021-03075-6)
Supplement: Supplementary file 5 — Additional file 5. The data of average annual precipitation for four populations. [file 12870_2021_3075_MOESM5_ESM.xlsx]

## Sheet: Sheet1
Additional file 5: The data of average annual precipitation for four populations.
Population	Latitude	Longitude	Annual precipitation (mm)
1.HBWZ	36.51	113.65	600
2.SXWL	34.81	110.58	612
3.SXHM	34.52	110.08	617
4.SXLJ	34.33	110.2	685
