# Supplementary material for: Transcriptomic responses to drought stress among natural populations provide insights into local adaptation of weeping forsythia
Source: BMC Plant Biol. 2021 Jun 15;21:273. doi: 10.1186/s12870-021-03075-6 (PMC8204298; doi:10.1186/s12870-021-03075-6)
Supplement: Supplementary file 6 — Additional file 6. The expression and annotation information of the genes in discussion. [file 12870_2021_3075_MOESM6_ESM.xlsx]

## Sheet: Sheet1
Additional file 6 The expression and annotation information of the genes in discussion.
	FPKM value																								annotation information
Gene ID	HBWZD20-1	HBWZD20-2	HBWZD20-3	HBWZD80-1	HBWZD80-2	HBWZD80-3	SXHMD20-1	SXHMD20-2	SXHMD20-3	SXHMD80-1	SXHMD80-2	SXHMD80-3	SXLJD20-1	SXLJD20-2	SXLJD20-3	SXLJD80-1	SXLJD80-2	SXLJD80-3	SXWLD20-1	SXWLD20-2	SXWLD20-3	SXWLD80-1	SXWLD80-2	SXWLD80-3	COG_class	COG_class_annotation	GO_annotation	KEGG_annotation	KEGG_pathway_annotation	KOG_class	KOG_class_annotation	Pfam_annotation	Swiss-Prot_annotation	eggNOG_class	eggNOG_class_annotation	NR_annotation
EVM0002417	336.865	203.629	243.14	39.3188	60.7621	54.3253	64.3085	15.7111	58.6694	18.7426	13.1792	70.1752	233.27	37.8753	305.229	16.0531	23.6503	63.0112	43.3569	33.0563	14.7798	39.0351	11.0606	19.8956	[G]	Carbohydrate transport and metabolism	Biological Process: flavonoid biosynthetic process (GO:0009813);; Cellular Component: intracellular membrane-bounded organelle (GO:0043231);; Biological Process: flavonoid glucuronidation (GO:0052696);; Molecular Function: quercetin 3-O-glucosyltransferase activity (GO:0080043);; Molecular Function: quercetin 7-O-glucosyltransferase activity (GO:0080044);;	--	--	[GC]	Carbohydrate transport and metabolism;; Energy production and conversion	UDP-glucoronosyl and UDP-glucosyl transferase	UDP-glycosyltransferase 83A1 OS=Arabidopsis thaliana OX=3702 GN=UGT83A1 PE=2 SV=1	S	Function unknown	UDP-glycosyltransferase 83A1-like [Olea europaea var. sylvestris]
EVM0000790	3.51774	1.09692	7.57361	24.3678	30.1032	15.9752	44.4699	10.4349	33.3581	7.0977	21.0691	20.9092	12.3389	36.3423	0.267763	17.1828	32.373	6.21033	2.71016	2.85878	26.4451	19.9435	10.3035	16.6226	[QV]	Secondary metabolites biosynthesis, transport and catabolism;; Defense mechanisms	Molecular Function: iron ion binding (GO:0005506);; Cellular Component: membrane (GO:0016020);; Molecular Function: oxidoreductase activity, acting on paired donors, with incorporation or reduction of molecular oxygen, NAD(P)H as one donor, and incorporation of one atom of oxygen (GO:0016709);; Molecular Function: heme binding (GO:0020037);; Biological Process: secondary metabolite biosynthetic p…	--	--	[Q]	Secondary metabolites biosynthesis, transport and catabolism	Cytochrome P450	Cytochrome P450 71A1 OS=Persea americana OX=3435 GN=CYP71A1 PE=1 SV=2	Q	Secondary metabolites biosynthesis, transport and catabolism	cytochrome P450 71A1-like [Olea europaea var. sylvestris]
EVM0002701	0.842544	0.673202	0.753443	0.742245	1.59702	2.14939	1.72175	3.80552	4.32176	3.17986	6.02268	4.62126	1.71031	1.26307	1.80678	1.88286	3.14718	1.59573	1.48877	0.547522	0.391246	1.0888	2.11161	1.68449	[QV]	Secondary metabolites biosynthesis, transport and catabolism;; Defense mechanisms	Molecular Function: monooxygenase activity (GO:0004497);; Molecular Function: iron ion binding (GO:0005506);; Biological Process: multicellular organism development (GO:0007275);; Biological Process: brassinosteroid homeostasis (GO:0010268);; Cellular Component: membrane (GO:0016020);; Biological Process: sterol metabolic process (GO:0016125);; Biological Process: brassinosteroid biosynthetic pro…	--	--	[QI]	Secondary metabolites biosynthesis, transport and catabolism;; Lipid transport and metabolism	Cytochrome P450	Cytochrome P450 716B1 OS=Picea sitchensis OX=3332 GN=CYP716B1 PE=2 SV=1	Q	Secondary metabolites biosynthesis, transport and catabolism	cytochrome P450 716B1-like [Olea europaea var. sylvestris]
EVM0003620	16.0841	69.6952	16.5796	118.588	172.494	29.1477	99.3288	233.553	264.278	143.5	200.924	204.402	96.7615	136.903	98.4097	393.544	320.623	232.299	102.736	431.354	245.675	318.755	321.06	147.21	[QV]	Secondary metabolites biosynthesis, transport and catabolism;; Defense mechanisms	Molecular Function: DNA binding (GO:0003677);; Molecular Function: iron ion binding (GO:0005506);; Cellular Component: nucleus (GO:0005634);; Biological Process: regulation of transcription, DNA-templated (GO:0006355);; Cellular Component: integral component of membrane (GO:0016021);; Molecular Function: oxidoreductase activity, acting on paired donors, with incorporation or reduction of molecula…	--	--	[Q]	Secondary metabolites biosynthesis, transport and catabolism	Cytochrome P450	Cytochrome P450 82C4 OS=Arabidopsis thaliana OX=3702 GN=CYP82C4 PE=2 SV=1	Q	Secondary metabolites biosynthesis, transport and catabolism	cytochrome P450 CYP82D47-like isoform X2 [Olea europaea var. sylvestris]
EVM0005614	7.33975	2.48444	3.73012	3.99615	2.80778	3.36391	7.04653	47.7442	40.0638	0.607802	80.4725	19.8397	1.75242	0.573373	3.4243	0.881111	5.18373	4.84138	1.04384	1.18103	0.408245	1.6464	2.44524	13.1846	[QV]	Secondary metabolites biosynthesis, transport and catabolism;; Defense mechanisms	Molecular Function: DNA binding (GO:0003677);; Molecular Function: iron ion binding (GO:0005506);; Cellular Component: nucleus (GO:0005634);; Biological Process: regulation of transcription, DNA-templated (GO:0006355);; Cellular Component: integral component of membrane (GO:0016021);; Molecular Function: oxidoreductase activity, acting on paired donors, with incorporation or reduction of molecula…	--	--	[Q]	Secondary metabolites biosynthesis, transport and catabolism	Cytochrome P450	Cytochrome P450 82C4 OS=Arabidopsis thaliana OX=3702 GN=CYP82C4 PE=2 SV=1	Q	Secondary metabolites biosynthesis, transport and catabolism	cytochrome P450 CYP82D47-like isoform X2 [Olea europaea var. sylvestris]
